# Supplementary material for: Crystal structure of di­aqua­bis­(2-chloro­pyridine-κN)bis­(thio­cyanato-κN)nickel(II)
Source: Acta Crystallogr E Crystallogr Commun. 2016 Sep 30;72(Pt 10):1492–4. doi: 10.1107/S2056989016015218 (PMC5050783; doi:10.1107/S2056989016015218)
Supplement: Supplementary file 1 [file e-72-01492-sup1.cif]

##############################################################################
#                                                                            #
# This CIF contains the data in a paper accepted for publication in          #
# Acta Crystallographica Section E. It conforms to the requirements of       #
# Notes for Authors for Acta Crystallographica Section E, and has been       #
# peer reviewed under the auspices of the IUCr Commission on Journals.       #
#                                                                            #
# Full details of the Crystallographic Information File format               #
# are given in the paper "The Crystallographic Information File (CIF):       #
# a New Standard Archive File for Crystallography" by S. R. Hall, F. H.      #
# Allen and I. D. Brown [Acta Cryst. (1991), A47, 655-685].                  #
#                                                                            #
# The current version of the core CIF dictionary is obtainable from          #
# ftp://ftp.iucr.org/pub/cif_core.dic.                                       #
#                                                                            #
# Software is freely available for graphical display of the structure(s)     #
# in this CIF. For information consult the CIF software page                 #
# http://www.iucr.org/resources/cif/software.                                #
#                                                                            #
# This file may be used for bona fide research purposes within the           #
# scientific community so long as proper attribution is given to the journal # 
# article from which it was obtained.                                        #
#                                                                            #
##############################################################################
data_I
_database_code_depnum_ccdc_archive 'CCDC 1506903'
_audit_creation_method     'SHELXL-2014/7'
_journal_date_recd_electronic     2016-09-15
_journal_date_accepted     2016-09-27
_journal_name_full     'Acta Crystallographica, Section E'
_journal_year     2016
_journal_volume     72
_journal_issue     10
_journal_page_first     1492
_journal_page_last     1494
_journal_paper_category     GM
_journal_paper_doi     10.1107/S2056989016015218
_journal_coeditor_code     WM5326
_publ_contact_author_name     'Stefan Suckert'
_publ_contact_author_address
;
Institut f\"ur Anorganische Chemie
Christian-Albrechts-Universit\"at Kiel
Max-Eyth Str. 2
D-24118 Kiel
Germany
;
_publ_contact_author_email     'ssuckert@ac.uni-kiel.de'
_publ_contact_author_fax     ?
_publ_contact_author_phone     ?
_publ_section_title
;
Crystal structure of
diaquabis(2-chloropyridine-\k<i>N</i>)bis(thiocyanato-\k<i>N</i>)nickel(II)
;
_publ_section_title_footnote     .
loop_
    _publ_author_name
    _publ_author_footnote
    _publ_author_address
    'Suckert, Stefan' .
;
Institut f\"ur Anorganische Chemie
Christian-Albrechts-Universit\"at Kiel
Max-Eyth Str. 2
D-24118 Kiel
Germany
;
    'Je\&s, Inke' .
;
Institut f\"ur Anorganische Chemie
Christian-Albrechts-Universit\"at Kiel
Max-Eyth Str. 2
D-24118 Kiel
Germany
;
    'N\"ather, Christian' .
;
Institut f\"ur Anorganische Chemie
Christian-Albrechts-Universit\"at Kiel
Max-Eyth Str. 2
D-24118 Kiel
Germany
;
_publ_section_synopsis
;
The crystal structure of the title compound consists of discrete octahedral
complexes that are linked by intermolecular O---H...S, C---H...Cl, C---H...S
and C---H...Cl hydrogen bonding.
;
_chemical_name_systematic
;
Diaquabis(2-chloropyridine-\k<i>N</i>)bis(thiocyanato-\k<i>N</i>)nickel(II)
;
_chemical_name_common     ?
_chemical_formula_moiety     'C12 H12 Cl2 N4 Ni O2 S2'
_chemical_formula_sum     'C12 H12 Cl2 N4 Ni O2 S2'
_chemical_formula_iupac     '[Ni (N C S)2 (C5 H4 Cl N)2 (H2 O)2]'
_chemical_formula_weight     437.99
_chemical_melting_point     ?
_shelx_space_group_comment
;
The symmetry employed for this shelxl refinement is uniquely defined
by the following loop, which should always be used as a source of
symmetry information in preference to the above space-group names.
They are only intended as comments.
;
_space_group_crystal_system     monoclinic
_space_group_name_H-M_alt     'C 2/c'
_space_group_name_Hall     '-C 2yc'
loop_
    _space_group_symop_operation_xyz
    'x, y, z'
    '-x, y, -z+1/2'
    'x+1/2, y+1/2, z'
    '-x+1/2, y+1/2, -z+1/2'
    '-x, -y, -z'
    'x, -y, z-1/2'
    '-x+1/2, -y+1/2, -z'
    'x+1/2, -y+1/2, z-1/2'
_cell_length_a     19.5045(15)
_cell_length_b     7.5486(5)
_cell_length_c     14.9387(11)
_cell_angle_alpha     90
_cell_angle_beta     125.560(7)
_cell_angle_gamma     90
_cell_volume     1789.3(3)
_cell_formula_units_Z     4
_cell_measurement_reflns_used     7195
_cell_measurement_theta_min     2.796
_cell_measurement_theta_max     25.047
_cell_measurement_temperature     200(2)
_exptl_crystal_description     block
_exptl_crystal_colour     blue
_exptl_crystal_size_max     0.1364
_exptl_crystal_size_mid     0.0919
_exptl_crystal_size_min     0.0605
_exptl_crystal_density_diffrn     1.626
_exptl_crystal_density_meas     ?
_exptl_crystal_density_method     ?
_exptl_crystal_F_000     888
_exptl_absorpt_coefficient_mu     1.627
_exptl_absorpt_correction_type     numerical
_exptl_absorpt_process_details
;
(X-Red and X-Shape; Stoe, 2008)
;
_shelx_estimated_absorpt_T_min     ?
_shelx_estimated_absorpt_T_max     ?
_exptl_absorpt_correction_T_min     0.796
_exptl_absorpt_correction_T_max     0.881
_diffrn_ambient_temperature     200(2)
_diffrn_radiation_type     MoK\a
_diffrn_radiation_wavelength     0.71073
_diffrn_measurement_device_type     'STOE IPDS-1'
_diffrn_measurement_method     'Phi scans'
_diffrn_detector_area_resol_mean     ?
_diffrn_reflns_number     7195
_diffrn_reflns_av_R_equivalents     0.0862
_diffrn_reflns_theta_min     2.796
_diffrn_reflns_theta_max     25.047
_diffrn_reflns_theta_full     25.047
_diffrn_measured_fraction_theta_max     0.989
_diffrn_measured_fraction_theta_full     0.989
_diffrn_reflns_limit_h_min     -23
_diffrn_reflns_limit_h_max     23
_diffrn_reflns_limit_k_min     -8
_diffrn_reflns_limit_k_max     8
_diffrn_reflns_limit_l_min     -17
_diffrn_reflns_limit_l_max     17
_refine_special_details     ?
_reflns_number_total     1568
_reflns_number_gt     1321
_reflns_threshold_expression     'I > 2\s(I)'
_refine_ls_structure_factor_coef     Fsqd
_refine_ls_matrix_type     full
_refine_ls_R_factor_all     0.0573
_refine_ls_R_factor_gt     0.0492
_refine_ls_wR_factor_gt     0.1174
_refine_ls_wR_factor_ref     0.1226
_refine_ls_goodness_of_fit_ref     1.029
_refine_ls_restrained_S_all     1.029
_refine_ls_number_reflns     1568
_refine_ls_number_parameters     107
_refine_ls_number_restraints     0
_refine_ls_hydrogen_treatment     constr
_refine_ls_weighting_scheme     calc
_refine_ls_weighting_details
                      'w=1/[\s^2^(Fo^2^)+(0.0887P)^2^] where P=(Fo^2^+2Fc^2^)/3'
_atom_sites_solution_hydrogens     mixed
_atom_sites_solution_primary     ?
_atom_sites_solution_secondary     ?
_refine_ls_shift/su_max     0.000
_refine_ls_shift/su_mean     0.000
_refine_diff_density_max     0.872
_refine_diff_density_min     -0.865
_refine_ls_extinction_method
;
SHELXL-2014/7 (Sheldrick 2015)
;
_refine_ls_extinction_coef     0.0046(11)
_refine_ls_extinction_expression
                                  'Fc^*^=kFc[1+0.001xFc^2^\l^3^/sin(2\q)]^-1/4^'
loop_
    _atom_type_symbol
    _atom_type_description
    _atom_type_scat_dispersion_real
    _atom_type_scat_dispersion_imag
    _atom_type_scat_source
    'C' 'C' 0.0033 0.0016
                         'International Tables Vol C Tables 4.2.6.8 and 6.1.1.4'
    'H' 'H' 0.0000 0.0000
                         'International Tables Vol C Tables 4.2.6.8 and 6.1.1.4'
    'Cl' 'Cl' 0.1484 0.1585
                         'International Tables Vol C Tables 4.2.6.8 and 6.1.1.4'
    'N' 'N' 0.0061 0.0033
                         'International Tables Vol C Tables 4.2.6.8 and 6.1.1.4'
    'Ni' 'Ni' 0.3393 1.1124
                         'International Tables Vol C Tables 4.2.6.8 and 6.1.1.4'
    'O' 'O' 0.0106 0.0060
                         'International Tables Vol C Tables 4.2.6.8 and 6.1.1.4'
    'S' 'S' 0.1246 0.1234
                         'International Tables Vol C Tables 4.2.6.8 and 6.1.1.4'
_computing_data_collection
;
X-Area (Stoe, 2008)
;
_computing_cell_refinement
;
X-Area (Stoe, 2008)
;
_computing_data_reduction
;
X-Area (Stoe, 2008)
;
_computing_structure_solution
;
SHELXS97 (Sheldrick, 2008)
;
_computing_structure_refinement
;
<i>SHELXL2014/7</i> (Sheldrick, 2015)
;
_computing_molecular_graphics
;
XP in SHELXTL (Sheldrick, 2008) and DIAMOND (Brandenburg, 1999)
;
_computing_publication_material
;
publCIF (Westrip, 2010)
;
loop_
    _atom_site_type_symbol
    _atom_site_label
    _atom_site_fract_x
    _atom_site_fract_y
    _atom_site_fract_z
    _atom_site_U_iso_or_equiv
    _atom_site_adp_type
    _atom_site_calc_flag
    _atom_site_occupancy
    _atom_site_disorder_assembly
    _atom_site_disorder_group
    Ni Ni1 0.2500 0.7500 0.5000 0.0294(3) Uani d 1 . .
    N N1 0.2189(2) 0.5551(4) 0.3900(2) 0.0374(7) Uani d 1 . .
    C C1 0.2063(2) 0.4433(4) 0.3291(3) 0.0307(7) Uani d 1 . .
    S S1 0.18836(7) 0.28294(11) 0.24339(8) 0.0404(3) Uani d 1 . .
    N N10 0.1155(2) 0.7772(4) 0.4334(3) 0.0360(7) Uani d 1 . .
    C C10 0.0670(2) 0.9202(4) 0.4075(3) 0.0367(8) Uani d 1 . .
    C C11 -0.0154(3) 0.9163(6) 0.3732(3) 0.0500(10) Uani d 1 . .
    H H21 -0.0466 1.0227 0.3568 0.060 Uiso calc 1 . .
    C C12 -0.0520(3) 0.7528(6) 0.3630(4) 0.0586(12) Uani d 1 . .
    H H22 -0.1088 0.7447 0.3395 0.070 Uiso calc 1 . .
    C C13 -0.0039(3) 0.6027(6) 0.3879(4) 0.0520(10) Uani d 1 . .
    H H23 -0.0271 0.4888 0.3814 0.062 Uiso calc 1 . .
    C C14 0.0780(3) 0.6201(5) 0.4222(3) 0.0425(8) Uani d 1 . .
    H H24 0.1104 0.5153 0.4391 0.051 Uiso calc 1 . .
    Cl Cl1 0.11007(7) 1.12552(11) 0.41519(9) 0.0523(4) Uani d 1 . .
    O O1 0.26098(19) 0.5775(3) 0.6135(2) 0.0506(8) Uani d 1 . .
    H H1O1 0.2506 0.5933 0.6588 0.076 Uiso d 1 . .
    H H2O1 0.2750 0.4730 0.6262 0.076 Uiso d 1 . .
loop_
    _atom_site_aniso_label
    _atom_site_aniso_U_11
    _atom_site_aniso_U_22
    _atom_site_aniso_U_33
    _atom_site_aniso_U_12
    _atom_site_aniso_U_13
    _atom_site_aniso_U_23
    Ni1 0.0383(4) 0.0205(4) 0.0375(4) 0.0053(2) 0.0267(3) 0.0031(2)
    N1 0.0443(18) 0.0298(14) 0.0434(17) 0.0060(11) 0.0285(15) -0.0008(12)
    C1 0.0350(18) 0.0247(15) 0.0417(19) 0.0052(12) 0.0276(17) 0.0077(13)
    S1 0.0613(7) 0.0251(4) 0.0505(6) -0.0030(3) 0.0415(5) -0.0032(3)
    N10 0.0388(17) 0.0317(14) 0.0423(17) 0.0040(11) 0.0264(15) 0.0018(11)
    C10 0.036(2) 0.0375(17) 0.0383(19) 0.0087(14) 0.0225(17) 0.0037(14)
    C11 0.036(2) 0.064(2) 0.043(2) 0.0151(18) 0.019(2) 0.0064(18)
    C12 0.034(2) 0.087(4) 0.050(3) -0.0007(19) 0.022(2) -0.004(2)
    C13 0.042(2) 0.057(2) 0.054(3) -0.0120(19) 0.026(2) -0.0078(19)
    C14 0.042(2) 0.0371(18) 0.051(2) -0.0066(14) 0.029(2) -0.0054(15)
    Cl1 0.0574(7) 0.0308(5) 0.0770(8) 0.0163(4) 0.0438(6) 0.0128(4)
    O1 0.079(2) 0.0367(13) 0.0661(18) 0.0270(13) 0.0597(18) 0.0243(12)
_geom_special_details
;
 All esds (except the esd in the dihedral angle between two l.s. planes)
 are estimated using the full covariance matrix.  The cell esds are taken
 into account individually in the estimation of esds in distances, angles
 and torsion angles; correlations between esds in cell parameters are only
 used when they are defined by crystal symmetry.  An approximate (isotropic)
 treatment of cell esds is used for estimating esds involving l.s. planes.
;
loop_
    _geom_bond_atom_site_label_1
    _geom_bond_atom_site_label_2
    _geom_bond_site_symmetry_2
    _geom_bond_distance
    _geom_bond_publ_flag
    Ni1 N1 7_566 2.018(3) ?
    Ni1 N1 . 2.018(3) ?
    Ni1 O1 . 2.048(2) ?
    Ni1 O1 7_566 2.048(2) ?
    Ni1 N10 . 2.208(3) ?
    Ni1 N10 7_566 2.208(3) ?
    N1 C1 . 1.158(4) ?
    C1 S1 . 1.645(3) ?
    N10 C10 . 1.336(4) ?
    N10 C14 . 1.352(4) ?
    C10 C11 . 1.375(6) ?
    C10 Cl1 . 1.734(4) ?
    C11 C12 . 1.389(6) ?
    C11 H21 . 0.9500 ?
    C12 C13 . 1.377(6) ?
    C12 H22 . 0.9500 ?
    C13 C14 . 1.372(6) ?
    C13 H23 . 0.9500 ?
    C14 H24 . 0.9500 ?
    O1 H1O1 . 0.8198 ?
    O1 H2O1 . 0.8201 ?
loop_
    _geom_angle_atom_site_label_1
    _geom_angle_atom_site_label_2
    _geom_angle_atom_site_label_3
    _geom_angle_site_symmetry_1
    _geom_angle_site_symmetry_3
    _geom_angle
    _geom_angle_publ_flag
    N1 Ni1 N1 7_566 . 180.0 ?
    N1 Ni1 O1 7_566 . 87.27(12) ?
    N1 Ni1 O1 . . 92.73(12) ?
    N1 Ni1 O1 7_566 7_566 92.73(12) ?
    N1 Ni1 O1 . 7_566 87.27(12) ?
    O1 Ni1 O1 . 7_566 180.0 ?
    N1 Ni1 N10 7_566 . 90.88(11) ?
    N1 Ni1 N10 . . 89.12(11) ?
    O1 Ni1 N10 . . 87.55(11) ?
    O1 Ni1 N10 7_566 . 92.45(11) ?
    N1 Ni1 N10 7_566 7_566 89.11(11) ?
    N1 Ni1 N10 . 7_566 90.88(11) ?
    O1 Ni1 N10 . 7_566 92.45(11) ?
    O1 Ni1 N10 7_566 7_566 87.55(11) ?
    N10 Ni1 N10 . 7_566 180.0 ?
    C1 N1 Ni1 . . 175.7(3) ?
    N1 C1 S1 . . 179.4(3) ?
    C10 N10 C14 . . 115.6(3) ?
    C10 N10 Ni1 . . 131.4(2) ?
    C14 N10 Ni1 . . 112.9(2) ?
    N10 C10 C11 . . 124.6(4) ?
    N10 C10 Cl1 . . 117.9(3) ?
    C11 C10 Cl1 . . 117.4(3) ?
    C10 C11 C12 . . 118.3(4) ?
    C10 C11 H21 . . 120.8 ?
    C12 C11 H21 . . 120.8 ?
    C13 C12 C11 . . 118.4(4) ?
    C13 C12 H22 . . 120.8 ?
    C11 C12 H22 . . 120.8 ?
    C14 C13 C12 . . 119.0(4) ?
    C14 C13 H23 . . 120.5 ?
    C12 C13 H23 . . 120.5 ?
    N10 C14 C13 . . 124.0(4) ?
    N10 C14 H24 . . 118.0 ?
    C13 C14 H24 . . 118.0 ?
    Ni1 O1 H1O1 . . 129.3 ?
    Ni1 O1 H2O1 . . 131.5 ?
    H1O1 O1 H2O1 . . 99.1 ?
loop_
    _geom_hbond_atom_site_label_D
    _geom_hbond_atom_site_label_H
    _geom_hbond_atom_site_label_A
    _geom_hbond_site_symmetry_A
    _geom_hbond_distance_DH
    _geom_hbond_distance_HA
    _geom_hbond_distance_DA
    _geom_hbond_angle_DHA
    C11 H21 S1 2_565 0.95 2.99 3.904(4) 162.2
    C13 H23 S1 2 0.95 2.99 3.796(4) 143.0
    C14 H24 Cl1 1_545 0.95 2.96 3.796(4) 147.1
    O1 H1O1 S1 6_566 0.82 2.39 3.175(2) 159.5
    O1 H2O1 S1 7_556 0.82 2.53 3.239(2) 144.9
    O1 H2O1 Cl1 7_566 0.82 2.75 3.180(3) 114.5
_shelx_hkl_file
;
  -4   0   0 3315.96   41.23   0
   4   0   0 3310.37   39.10   0
  -6   0   0 4923.17   39.51   0
   6   0   0 5427.64   41.96   0
   8   0   0 1515.49   21.59   0
  -8   0   0 1384.94   21.44   0
  10   0   0  345.41   12.26   0
 -10   0   0  343.89   15.28   0
 -12   0   0   85.35   12.59   0
  12   0   0  103.93    9.79   0
  14   0   0  670.79   16.17   0
 -14   0   0  505.52   13.89   0
 -16   0   0  419.76   13.74   0
  16   0   0  527.95   14.39   0
 -18   0   0    7.37    9.77   0
  18   0   0   -0.28    9.99   0
   1  -1   0  372.00   20.90   0
  -1   1   0  419.76   21.29   0
   1   1   0  366.67   18.10   0
  -1   1   0  472.56   19.09   0
  -1  -1   0  366.04   18.35   0
   1  -1   0  475.23   19.25   0
  -3  -1   0  143.13   18.12   0
   3  -1   0  172.75   15.33   0
   3   1   0  110.69   14.04   0
  -3   1   0  168.80   15.91   0
   5   1   0 2971.99   31.61   0
  -5   1   0 3204.27   34.24   0
   5  -1   0 3448.55   35.25   0
  -5  -1   0 3185.29   33.92   0
   7   1   0  239.34   12.32   0
  -7  -1   0  232.47   14.74   0
  -7   1   0  264.44   13.63   0
   7  -1   0  281.24   12.15   0
   9   1   0   29.35    9.41   0
   9  -1   0   30.00   10.28   0
  -9  -1   0   41.34   11.49   0
  -9   1   0   35.16   10.25   0
  11  -1   0    5.98   10.32   0
 -11   1   0    8.91   11.77   0
  11   1   0    2.96    8.97   0
 -11  -1   0   10.88   10.65   0
 -13   1   0   56.31   11.28   0
  13   1   0   47.83    9.10   0
 -13  -1   0   39.58   10.10   0
  13  -1   0   59.75   10.54   0
  15   1   0   46.88    8.78   0
 -15   1   0   71.92    8.93   0
  15  -1   0   69.35    8.92   0
 -15  -1   0   45.99    9.60   0
 -17  -1   0   30.38   13.13   0
  17  -1   0   45.29   10.46   0
 -17   1   0   33.12   12.49   0
  17   1   0   49.85   10.35   0
   0  -2   0 1821.92   24.36   0
   0   2   0 1547.83   23.04   0
   0   2   0 1646.69   23.40   0
   0  -2   0 1476.07   22.68   0
   2   2   0 1077.33   20.29   0
   2  -2   0 1146.79   22.77   0
  -2   2   0 1235.04   23.40   0
  -2   2   0 1092.66   20.58   0
  -2  -2   0 1101.41   22.70   0
   2  -2   0 1224.19   21.10   0
  -4   2   0   68.98   12.32   0
   4   2   0   64.13   11.10   0
   4  -2   0   58.88   12.23   0
   4  -2   0   70.08    9.44   0
  -4  -2   0   53.36   10.31   0
  -6  -2   0   98.73   14.16   0
   6  -2   0  120.38    9.55   0
   6   2   0  109.16   10.59   0
  -6   2   0  127.28   14.29   0
   8  -2   0   52.49    8.40   0
  -8   2   0   63.76   10.50   0
   8   2   0   33.07    9.56   0
  -8  -2   0   40.27   12.27   0
 -10   2   0  346.49   14.38   0
  10   2   0  251.98   11.28   0
 -10  -2   0  330.21   13.92   0
  10  -2   0  352.53   11.58   0
 -12   2   0  100.25    9.92   0
 -12  -2   0   69.29   11.10   0
  12  -2   0  102.25    9.15   0
  12   2   0   82.76    9.74   0
  14  -2   0 1001.86   16.96   0
  14   2   0  633.70   14.30   0
 -14   2   0  914.85   17.51   0
 -14  -2   0  626.37   16.59   0
 -16   2   0  485.04   16.04   0
  16   2   0  354.50   13.86   0
  16  -2   0  565.32   14.94   0
 -16  -2   0  273.66   14.70   0
 -18  -2   0   33.22   10.87   0
 -18   2   0   47.16   12.55   0
  18  -2   0   57.59   12.89   0
  18   2   0   30.58   10.58   0
   1  -3   0  142.19    9.97   0
   1   3   0  106.52    9.80   0
  -1  -3   0  129.10    9.83   0
  -1   3   0  127.59   13.00   0
  -1  -3   0  130.17   13.49   0
  -1   3   0  119.63    9.76   0
   1  -3   0  113.98   13.18   0
  -3  -3   0   93.14    9.84   0
   3  -3   0   92.97    9.25   0
  -3  -3   0   90.14    9.98   0
  -3   3   0   79.95    8.93   0
   3   3   0   90.42   10.23   0
   3  -3   0  108.77   12.53   0
  -3   3   0  122.60   12.76   0
   5  -3   0  922.77   17.57   0
   5  -3   0 1053.28   16.63   0
  -5   3   0 1005.70   17.79   0
  -5  -3   0  780.33   16.97   0
   5   3   0  922.75   15.77   0
  -7   3   0   59.88   10.39   0
  -7  -3   0   35.57   12.31   0
   7  -3   0   45.26   10.22   0
   7  -3   0   43.23    9.86   0
   7   3   0   40.71    9.53   0
   9  -3   0  701.77   14.27   0
   9   3   0  693.07   14.16   0
   9  -3   0  760.17   17.22   0
  -9   3   0  769.74   17.19   0
  -9  -3   0  725.31   16.40   0
 -11   3   0  182.94   10.74   0
 -11  -3   0  148.65   12.06   0
  11  -3   0  180.91   10.87   0
  11   3   0  136.23   10.07   0
  11  -3   0  186.48    9.54   0
 -13   3   0   86.33   10.87   0
  13  -3   0   75.26    9.95   0
  13   3   0   54.64    9.09   0
 -13  -3   0   42.60   12.23   0
  13  -3   0   87.24   10.86   0
 -15   3   0   20.06    9.75   0
 -15  -3   0    8.26    9.00   0
  15  -3   0   28.28    9.53   0
  15   3   0   12.40    8.31   0
  15  -3   0   21.46    8.86   0
  17   3   0   -3.87    9.94   0
  17  -3   0    6.28   11.16   0
  17  -3   0    3.67    9.21   0
 -17   3   0   -1.47   11.66   0
 -17  -3   0   -4.27   10.64   0
   0   4   0  168.84    7.56   0
   0  -4   0  184.70   12.69   0
   0  -4   0  200.19    7.94   0
  -2  -4   0 2997.10   22.71   0
   2  -4   0 2546.79   22.96   0
  -2   4   0 2694.69   22.09   0
   2   4   0 2572.95   21.91   0
  -2  -4   0 2459.08   22.20   0
  -2   4   0 2648.07   23.16   0
   2  -4   0 2949.77   23.21   0
  -4   4   0 1781.01   21.23   0
   4   4   0 1214.72   16.18   0
  -4  -4   0 1365.75   15.87   0
  -4   4   0 1768.41   18.68   0
   4  -4   0 1842.90   19.26   0
  -4  -4   0 1215.70   15.11   0
   4  -4   0 1198.95   17.12   0
   6  -4   0   19.78    7.58   0
  -6   4   0   20.58   10.01   0
  -6  -4   0   21.13   11.05   0
   6  -4   0   10.30    9.91   0
   6   4   0   20.03    8.87   0
   8  -4   0   21.08    9.19   0
   8  -4   0   35.65   11.35   0
  -8  -4   0   14.77    7.57   0
  -8   4   0   22.27   11.62   0
   8   4   0   13.71    9.16   0
 -10  -4   0  496.13   13.26   0
  10  -4   0  591.10   14.99   0
  10   4   0  481.38   12.06   0
  10  -4   0  668.41   16.24   0
 -10   4   0  729.59   16.06   0
  12   4   0   50.32    8.63   0
  12  -4   0   57.39   10.29   0
  12  -4   0   53.11    9.14   0
 -12   4   0   68.28   10.72   0
 -12  -4   0   50.23    9.73   0
  14  -4   0  117.43   11.06   0
  14  -4   0   87.88    8.95   0
  14   4   0   99.35    9.01   0
 -14  -4   0  101.74    9.91   0
 -14   4   0  127.53   11.92   0
  16   4   0  115.73   11.32   0
 -16  -4   0  105.83   12.06   0
 -16   4   0  154.62   13.88   0
  16  -4   0  139.80   12.91   0
  16  -4   0  137.14   13.01   0
  -1  -5   0  224.20   12.24   0
  -1   5   0  185.04    7.80   0
   1   5   0  209.70    9.90   0
   1  -5   0  210.05   12.48   0
   1  -5   0  234.26   10.06   0
  -1  -5   0  261.91   10.28   0
  -3   5   0  341.41   10.42   0
   3  -5   0  430.67   10.97   0
  -3  -5   0  443.47    9.20   0
  -3  -5   0  420.83   13.15   0
   3  -5   0  415.86   12.89   0
   3   5   0  368.75    9.15   0
  -3   5   0  451.16   12.95   0
   5   5   0   50.32    8.97   0
  -5   5   0   54.68   10.09   0
  -5   5   0   60.88    8.09   0
   5  -5   0   52.49    8.13   0
   5  -5   0   53.97    9.91   0
  -5  -5   0   44.93    7.49   0
  -5  -5   0   55.19    8.48   0
  -7  -5   0  113.11   10.62   0
  -7   5   0  121.83   12.53   0
   7   5   0  109.92    9.48   0
   7  -5   0  115.91   12.28   0
  -7  -5   0  133.23    9.26   0
   7  -5   0  100.15    8.52   0
  -9   5   0   18.75    8.63   0
  -9  -5   0    2.30    7.83   0
   9   5   0   20.10    8.40   0
   9  -5   0   10.30    8.58   0
   9  -5   0    4.45    8.52   0
  -9  -5   0   12.90    6.80   0
  11  -5   0   38.92    8.47   0
 -11  -5   0   42.90    7.96   0
 -11  -5   0   33.98    9.12   0
  11  -5   0   32.43    7.26   0
  11   5   0   50.22    8.13   0
 -11   5   0   48.19    8.66   0
  13  -5   0   85.38   12.82   0
 -13  -5   0   80.04   11.31   0
  13  -5   0   36.48    9.74   0
  13   5   0   77.04   10.57   0
 -13   5   0   82.06   12.97   0
 -15   5   0   26.27   10.13   0
  15  -5   0   19.62    9.17   0
  15   5   0   31.60   10.12   0
  15  -5   0   23.24    9.61   0
 -15  -5   0   38.70    9.48   0
 -15  -5   0   15.47   10.97   0
   0  -6   0 2959.58   22.65   0
   0   6   0 2750.25   21.58   0
   0  -6   0 2515.36   20.66   0
  -2  -6   0  678.90   12.55   0
   2  -6   0  544.22   12.89   0
   2  -6   0  549.79   11.15   0
  -2  -6   0  518.73   12.82   0
   2   6   0  494.09   12.48   0
  -2   6   0  447.10   10.54   0
   4  -6   0  860.16   13.47   0
  -4  -6   0  963.59   11.53   0
   4  -6   0  811.46   14.04   0
  -4   6   0  665.85   13.14   0
  -4   6   0  842.09   14.15   0
  -4  -6   0  869.05   14.10   0
   4   6   0  776.20   11.22   0
   6  -6   0  463.04   11.75   0
   6  -6   0  453.82   11.81   0
  -6  -6   0  495.62   10.72   0
   6   6   0  441.86   10.85   0
  -6  -6   0  434.05   12.01   0
  -6   6   0  459.59   12.07   0
   8  -6   0   91.39    7.76   0
  -8  -6   0   84.13    7.00   0
   8  -6   0   93.83    9.25   0
  -8   6   0  110.78    9.30   0
   8   6   0  105.04    8.60   0
  -8  -6   0  117.38    8.32   0
  10   6   0   39.62    5.88   0
 -10  -6   0   43.40    7.64   0
  10  -6   0   34.73    7.05   0
 -10   6   0   38.67    8.33   0
 -10  -6   0   37.47    8.71   0
  10  -6   0   37.90    8.24   0
  12  -6   0  126.33   10.14   0
  12   6   0  152.40    8.27   0
  12  -6   0  145.65   13.53   0
 -12  -6   0  175.25    7.80   0
 -12   6   0  167.90   13.69   0
 -12  -6   0  125.74   11.66   0
 -14   6   0   45.29   10.29   0
  14  -6   0   35.18   10.03   0
 -14  -6   0   49.43    9.69   0
  14   6   0   21.61   10.17   0
 -14  -6   0   29.77    7.64   0
  14  -6   0   34.76   11.06   0
  -1  -7   0   64.20    7.80   0
   1  -7   0   49.47    9.30   0
   1  -7   0   57.00    7.72   0
  -1   7   0   57.27    7.60   0
  -1  -7   0   62.81    9.25   0
   1   7   0   39.55    5.86   0
  -3  -7   0  551.05   11.81   0
   3  -7   0  552.95   11.23   0
   3   7   0  487.66   11.18   0
  -3   7   0  440.77   10.82   0
  -3  -7   0  549.52   11.14   0
   3  -7   0  529.33   12.26   0
  -5   7   0  113.70    8.18   0
  -5  -7   0  199.02    8.53   0
   5  -7   0  173.52    8.46   0
  -5  -7   0  184.84    9.80   0
   5   7   0  156.42    8.90   0
   5  -7   0  146.13    9.66   0
   7  -7   0   17.35    8.21   0
   7  -7   0   21.31    6.83   0
  -7  -7   0   31.07    7.18   0
   7   7   0   23.36    7.74   0
  -7   7   0   25.97    8.25   0
  -7  -7   0   13.04    8.44   0
   9   7   0   34.01    9.67   0
  -9  -7   0   45.94   10.75   0
  -9   7   0   35.03   10.47   0
   9  -7   0   50.18   10.42   0
   9  -7   0   32.84   10.61   0
  -9  -7   0   51.87    9.36   0
 -11  -7   0   17.48   10.32   0
  11  -7   0   17.04   12.32   0
 -11   7   0    2.66   12.45   0
  11  -7   0   17.16    8.53   0
 -11  -7   0   23.41    9.25   0
  11   7   0   27.47    9.85   0
   0  -8   0  393.11   11.64   0
   0   8   0  312.84   11.53   0
   0  -8   0  351.77   12.83   0
  -2   8   0    0.59    8.83   0
  -2  -8   0   21.71    9.23   0
   2  -8   0   12.08   10.38   0
   2  -8   0    5.35    8.83   0
   2   8   0   15.55    9.57   0
  -2  -8   0    6.97   10.50   0
  -4  -8   0   21.99   10.35   0
   4  -8   0    9.72   10.29   0
   4  -8   0   15.48    8.76   0
  -4  -8   0   20.85    8.95   0
  -4   8   0   15.66    8.64   0
   4   8   0    2.23    9.40   0
  -6  -8   0  313.01   10.87   0
  -6  -8   0  273.85   11.69   0
   6  -8   0  293.56   12.50   0
   6   8   0  253.08   10.98   0
   6  -8   0  287.85   12.26   0
   8   8   0  215.47   11.44   0
   8  -8   0  240.33   14.38   0
  -8  -8   0  270.48   11.17   0
   8  -8   0  237.40   12.12   0
  -8  -8   0  245.84   11.66   0
  18   0  -1    0.27   11.87   0
 -18   0   1    0.57   10.14   0
  16   0  -1 -100.77   10.63   0
 -16   0   1    1.99    8.32   0
  14   0  -1   -0.39    8.26   0
 -14   0   1    1.29    9.11   0
  12   0  -1    5.16   10.38   0
 -12   0   1   -6.03    9.88   0
  10   0  -1    2.07    8.62   0
 -10   0   1    0.34   10.64   0
  -8   0   1   -2.77   12.02   0
   8   0  -1   -2.04    9.19   0
  -6   0   1    2.59   13.01   0
   6   0  -1    1.65    9.73   0
  -4   0   1    5.34   14.19   0
   4   0  -1    5.42   10.98   0
   2   0   1   -1.09   14.65   0
  -2   0  -1   -3.79   19.02   0
  -4   0  -1    2.08   14.62   0
   4   0   1   -0.32   13.91   0
   6   0   1   -1.28   12.00   0
  -6   0  -1   22.99   15.40   0
  -8   0  -1   -2.22   10.71   0
   8   0   1    2.04   11.37   0
 -10   0  -1    0.76   12.03   0
  10   0   1    2.33   11.00   0
 -12   0  -1    4.22   11.19   0
  12   0   1    4.55    8.54   0
  14   0   1    8.35    8.01   0
 -14   0  -1   -5.72   10.28   0
 -16   0  -1    0.15   12.30   0
  16   0   1   -5.17   12.52   0
 -18   0  -1   -0.42   11.94   0
  18   0   1    2.20   10.30   0
  19  -1  -1    8.27   11.82   0
  19   1  -1   -1.00   12.09   0
 -19  -1   1   10.35   12.48   0
 -19   1   1    4.45   12.00   0
 -17   1   1  212.30   12.15   0
  17   1  -1  214.35   13.28   0
 -17  -1   1  139.83   14.01   0
  17  -1  -1  233.17   11.27   0
  15   1  -1  129.65    9.32   0
  15  -1  -1  134.85    9.21   0
 -15   1   1  136.33    9.69   0
 -15  -1   1   95.07   12.01   0
 -13   1   1 1310.91   17.81   0
  13  -1  -1 1512.09   19.90   0
  13   1  -1 1258.29   17.35   0
 -13  -1   1 1137.91   17.93   0
  11  -1  -1 4249.70   29.38   0
 -11  -1   1 3668.83   28.45   0
 -11   1   1 3796.48   27.87   0
  11   1  -1 4145.33   30.24   0
   9   1  -1  496.38   13.68   0
  -9   1   1  735.88   16.03   0
   9  -1  -1  825.75   15.11   0
  -9  -1   1  782.33   17.16   0
   7  -1  -1 1174.90   18.38   0
   7   1  -1  832.46   16.89   0
  -7   1   1 1131.12   19.76   0
  -7  -1   1  878.42   19.60   0
   5  -1  -1  507.17   15.12   0
   5   1  -1  341.03   14.84   0
  -5  -1   1  475.95   19.51   0
  -5   1   1  567.09   17.99   0
  -3  -1   1    7.05   16.15   0
   3  -1  -1   12.62    9.92   0
  -3   1   1   10.75   13.31   0
   3   1  -1    6.96   12.08   0
  -1   1   1 2648.81   36.71   0
   1  -1  -1 2717.38   35.05   0
   1  -1  -1 2472.43   35.49   0
  -1   1   1 2473.48   33.98   0
   1   1  -1 2977.15   42.73   0
  -1  -1   1 3094.40   45.29   0
  -1   1  -1 1514.76   36.16   0
   1  -1   1 1324.96   34.03   0
  -1  -1  -1 1393.91   28.43   0
   1   1   1 1151.53   23.89   0
   1  -1   1 2019.05   41.20   0
  -1   1  -1 2060.88   40.57   0
  -1  -1  -1 1276.47   25.15   0
   5  -1   1 4524.06   43.93   0
  -5  -1  -1 4644.97   39.85   0
  -5   1  -1 3222.58   37.97   0
   5   1   1 4810.77   39.07   0
   7   1   1 1831.87   23.52   0
  -7  -1  -1 1775.15   24.87   0
  -7   1  -1 1725.45   25.99   0
   7  -1   1 1917.69   27.04   0
   9  -1   1  415.84   14.93   0
   9   1   1  375.56   14.64   0
  -9   1  -1  351.37   15.04   0
  -9  -1  -1  332.02   14.27   0
  11  -1   1  210.40   12.84   0
  11   1   1  184.02   12.60   0
 -11  -1  -1  116.47   12.05   0
 -11   1  -1  171.37   12.82   0
 -13   1  -1   14.63   10.44   0
  13  -1   1   19.31   10.05   0
  13   1   1   11.43   10.36   0
 -13  -1  -1   12.69    9.32   0
 -15  -1  -1   20.04    9.19   0
 -15   1  -1   43.80   10.33   0
  15  -1   1   51.28   10.71   0
  15   1   1   30.24    8.88   0
  17   1   1  112.14   14.42   0
  17  -1   1  150.70   14.45   0
 -17   1  -1  109.58   13.30   0
 -17  -1  -1   49.73   11.76   0
  18  -2  -1   29.54   11.72   0
 -18  -2   1    6.25   13.06   0
 -18   2   1   23.88   10.07   0
  18   2  -1   18.03   10.07   0
  16   2  -1   54.84    8.61   0
 -16  -2   1   52.04    9.66   0
  16  -2  -1   95.31    8.67   0
 -16   2   1   96.83   10.55   0
  14   2  -1    7.22    8.32   0
 -14   2   1    2.08   10.20   0
  14  -2  -1   -1.39    7.49   0
 -14  -2   1    0.19    9.65   0
 -12   2   1  224.70   12.94   0
  12   2  -1  174.09   10.76   0
  12  -2  -1  239.72   11.62   0
 -12  -2   1  172.91   11.94   0
 -10  -2   1  263.20   13.47   0
 -10   2   1  287.71   12.09   0
  10  -2  -1  312.21   10.76   0
  10   2  -1  346.18   13.14   0
   8  -2  -1   14.89    7.95   0
  -8   2   1   10.90   10.51   0
  -8  -2   1   12.64   12.42   0
   8   2  -1   11.46    9.41   0
  -6  -2   1  943.02   19.41   0
   6   2  -1 1012.62   17.32   0
   6  -2  -1 1095.47   17.81   0
  -6   2   1 1260.83   20.15   0
   4   2  -1  127.54   11.79   0
   4  -2  -1  130.31   13.23   0
   4  -2  -1  142.79   10.40   0
  -4   2   1  133.86   13.30   0
  -4  -2   1  133.15   15.44   0
   2  -2  -1 3079.63   27.71   0
   2   2  -1 3389.01   32.55   0
  -2   2   1 2713.37   26.38   0
  -2  -2   1 3376.72   34.37   0
   2  -2  -1 3469.97   32.54   0
  -2   2   1 3765.25   33.31   0
   0  -2   1  103.41   12.39   0
   0   2   1   68.61    8.51   0
   0  -2  -1   84.08    8.68   0
   0   2  -1   97.06   12.23   0
   0  -2  -1   81.30   15.07   0
   0   2   1   88.43   14.97   0
   0  -2   1   78.65   15.80   0
  -2  -2  -1   53.28   10.51   0
   2   2   1   83.01   11.88   0
  -2   2  -1   62.26   10.09   0
   2  -2   1   57.27   15.80   0
   2  -2   1   67.02   10.36   0
  -2  -2  -1   58.55   14.54   0
  -2   2  -1   67.09   16.52   0
   4  -2   1 1535.74   26.92   0
  -4  -2  -1 1174.83   20.96   0
  -4   2  -1 1635.61   27.10   0
   4  -2   1 1542.36   25.26   0
   4   2   1 1083.69   18.45   0
  -6  -2  -1   48.32   13.46   0
   6   2   1   40.59   10.06   0
  -6   2  -1   50.71   13.11   0
   6  -2   1   50.65   12.78   0
   6  -2   1   38.78    8.57   0
   8   2   1  698.24   14.90   0
  -8   2  -1  998.34   20.43   0
   8  -2   1 1018.42   19.19   0
  -8  -2  -1 1067.06   20.69   0
 -10  -2  -1    5.04   10.86   0
 -10   2  -1    7.52   11.18   0
  10   2   1   -0.98    9.22   0
  10  -2   1   10.53    9.85   0
  12   2   1  114.73   10.02   0
 -12  -2  -1   75.90   13.26   0
  12  -2   1  152.97   11.40   0
 -12   2  -1  142.46   11.92   0
  14   2   1    8.26   10.35   0
 -14   2  -1   12.09    9.86   0
  14  -2   1    4.67    9.74   0
 -14  -2  -1   13.93   11.08   0
  16  -2   1   -0.43   11.92   0
 -16  -2  -1   -8.83   10.71   0
 -16   2  -1    9.63   13.52   0
  16   2   1    4.73   12.48   0
 -17  -3   1   19.63   10.68   0
  17  -3  -1   14.04   11.16   0
  17   3  -1    7.90   10.07   0
 -17   3   1   15.98    9.83   0
  15   3  -1  363.71   11.28   0
 -15  -3   1  371.76   13.60   0
  15  -3  -1  562.97   13.03   0
 -15   3   1  538.83   14.42   0
 -13  -3   1  315.16   13.03   0
 -13   3   1  408.10   11.94   0
  13   3  -1  397.29   11.65   0
  13  -3  -1  392.52   11.23   0
  11  -3  -1   17.50    9.22   0
 -11   3   1   15.15   11.26   0
  11   3  -1    7.85    9.07   0
 -11  -3   1   15.35   10.94   0
  11  -3  -1   25.49    9.14   0
  -9  -3   1  845.10   16.70   0
   9  -3  -1  958.70   16.54   0
   9  -3  -1 1082.12   17.04   0
   9   3  -1  814.02   14.64   0
  -9   3   1  996.38   16.57   0
  -7  -3   1 1009.51   17.87   0
  -7   3   1 1170.14   17.84   0
   7   3  -1  882.44   15.38   0
   7  -3  -1 1141.33   17.70   0
   7  -3  -1 1140.33   16.47   0
   5   3  -1 2137.20   21.66   0
   5  -3  -1 2198.72   21.64   0
   5  -3  -1 2795.25   26.56   0
  -5   3   1 2864.21   26.62   0
  -5  -3   1 2249.28   23.76   0
  -3   3   1 -106.87   14.58   0
  -3   3   1   13.24    8.19   0
   3  -3  -1    9.57    8.25   0
   3  -3  -1   14.88   11.66   0
   3   3  -1   11.66    9.85   0
  -3  -3   1   16.91   13.18   0
   1   3  -1  304.52   11.87   0
   1  -3  -1  339.87   11.18   0
  -1  -3   1  358.06   10.28   0
   1  -3  -1  323.78   14.14   0
  -1   3   1  322.31   14.09   0
  -1   3   1  295.53   10.97   0
  -1  -3   1  354.83   15.19   0
  -1  -3  -1 1428.32   20.49   0
   1  -3   1 1536.11   23.64   0
   1  -3   1 1762.19   20.92   0
  -1  -3  -1 1677.64   18.98   0
  -1   3  -1 1635.72   20.15   0
   1   3   1 1440.38   18.11   0
   3   3   1  176.00   10.76   0
  -3   3  -1  206.60   13.11   0
  -3  -3  -1  196.53   10.37   0
  -3  -3  -1  191.51   13.93   0
  -3   3  -1  181.43   10.26   0
   3  -3   1  196.48   15.21   0
   3  -3   1  199.40   10.59   0
   5  -3   1 1490.44   23.00   0
   5  -3   1 1494.45   21.23   0
   5   3   1 1215.97   17.12   0
  -5   3  -1 1522.72   21.63   0
  -5  -3  -1 1282.04   18.92   0
   7  -3   1 2027.34   25.36   0
  -7  -3  -1 1593.45   20.68   0
  -7   3  -1 2098.12   25.27   0
   7   3   1 1721.17   19.52   0
   7  -3   1 1907.74   24.37   0
   9   3   1  223.34   11.37   0
  -9   3  -1  324.24   12.77   0
   9  -3   1  292.65   12.61   0
   9  -3   1  316.47   12.70   0
  -9  -3  -1  274.09   16.05   0
  11   3   1  247.43   12.79   0
  11  -3   1  297.44   12.48   0
 -11   3  -1  280.19   13.56   0
 -11  -3  -1  198.41   12.10   0
  11  -3   1  277.81   13.63   0
 -13   3  -1  779.94   16.54   0
  13  -3   1  761.79   17.77   0
  13  -3   1  617.83   14.88   0
 -13  -3  -1  514.48   14.29   0
  13   3   1  579.02   13.12   0
 -15   3  -1   80.93   12.77   0
 -15  -3  -1   55.38   11.73   0
  15  -3   1   79.99   12.42   0
  15  -3   1   87.43   12.31   0
  15   3   1   69.89   10.84   0
 -17  -3  -1   26.29   11.08   0
  17  -3   1   42.53   12.27   0
 -17   3  -1   46.92   14.15   0
  17  -3   1   40.56   12.99   0
  17   3   1   34.61   10.50   0
  16   4  -1    2.06   10.01   0
 -16  -4   1    3.38    7.62   0
  16  -4  -1   15.17   11.51   0
 -16   4   1    8.61   11.83   0
  16  -4  -1    1.84   10.57   0
  14  -4  -1   11.43    9.40   0
 -14  -4   1    5.02    9.05   0
 -14   4   1   -0.41    9.60   0
  14  -4  -1   12.27    8.12   0
  14   4  -1   13.85    7.84   0
  12  -4  -1   38.78    8.52   0
 -12   4   1   42.81    8.82   0
 -12  -4   1   29.80    9.89   0
  12   4  -1   26.03    8.57   0
  12  -4  -1   34.30    7.55   0
  10  -4  -1  289.38   11.16   0
  10   4  -1  221.15   10.25   0
 -10   4   1  298.34   11.38   0
 -10  -4   1  205.61    9.01   0
  10  -4  -1  218.84   11.48   0
  -8   4   1  225.99   11.30   0
  -8  -4   1  200.23   12.22   0
   8   4  -1  191.58   10.09   0
   8  -4  -1  191.41   11.19   0
   8  -4  -1  247.87   11.48   0
   6   4  -1   45.89    9.34   0
   6  -4  -1   59.30   12.68   0
  -6  -4   1   55.34   11.34   0
   6  -4  -1   65.75    8.21   0
  -6   4   1   61.19   10.38   0
  -4  -4   1   69.11    9.05   0
   4  -4  -1   61.85    8.56   0
  -4   4   1   57.38   10.87   0
  -4   4   1   85.17    8.50   0
   4  -4  -1   60.49   10.78   0
   4   4  -1   66.00    9.43   0
  -4  -4   1   70.00   11.68   0
   2  -4  -1   59.40   11.24   0
  -2  -4   1   62.77    6.84   0
  -2  -4   1   55.77    8.93   0
  -2   4   1   57.42   11.45   0
  -2   4   1   56.77    8.51   0
   2  -4  -1   62.88    8.62   0
   2   4  -1   46.17    6.84   0
   0  -4  -1  105.66    9.03   0
   0  -4  -1   91.47    8.77   0
   0   4   1   87.13    8.67   0
   0   4  -1   96.00    8.89   0
   0  -4   1  103.60    9.30   0
   0  -4   1  107.40   12.20   0
   2   4   1   88.48    9.41   0
  -2  -4  -1  108.93    9.45   0
   2  -4   1  103.18   11.65   0
   2  -4   1  140.53    9.42   0
  -2   4  -1  109.97   11.75   0
  -2   4  -1  122.26    9.11   0
  -2  -4  -1   96.34   12.01   0
   4  -4   1   57.00    8.54   0
   4  -4   1   60.29   10.89   0
  -4   4  -1   73.56   10.79   0
   4   4   1   58.32    9.28   0
  -4  -4  -1   65.82    8.83   0
  -4   4  -1   83.65    8.39   0
  -4  -4  -1   58.71   11.48   0
   6  -4   1  226.75   11.55   0
   6  -4   1  276.12   11.22   0
  -6  -4  -1  280.12   12.53   0
   6   4   1  245.24   10.53   0
  -6  -4  -1  256.31    9.97   0
  -6   4  -1  253.52   11.86   0
   8   4   1   82.98    9.32   0
   8  -4   1   87.11   10.06   0
  -8  -4  -1  102.56    8.91   0
  -8   4  -1  106.80   10.27   0
  -8  -4  -1   91.61   10.74   0
   8  -4   1   73.62   10.63   0
 -10  -4  -1    6.93    9.87   0
  10   4   1   26.52    8.49   0
 -10   4  -1   25.34   10.74   0
  10  -4   1   17.68    8.88   0
  10  -4   1   15.07    8.47   0
  12  -4   1   31.82    8.32   0
  12  -4   1   22.99    7.44   0
  12   4   1   34.47    8.32   0
 -12  -4  -1   36.63    9.32   0
 -12   4  -1   29.50    8.56   0
 -14  -4  -1   63.67   11.43   0
  14  -4   1   71.03   11.68   0
  14  -4   1   72.31   12.29   0
 -14   4  -1   72.02   12.71   0
  14   4   1   56.62   10.50   0
  16  -4   1    0.05   12.85   0
 -16  -4  -1   11.70   10.76   0
  16  -4   1    5.52   12.21   0
  16   4   1    0.75   12.32   0
 -16   4  -1    4.72   11.91   0
 -15   5   1  424.33   15.61   0
  15  -5  -1  289.52   14.70   0
  15   5  -1  289.15   12.71   0
 -15  -5   1  322.49   13.07   0
  15  -5  -1  407.41   15.41   0
  13   5  -1  256.74    9.77   0
 -13   5   1  282.46   12.59   0
 -13  -5   1  231.25   10.23   0
  13  -5  -1  249.61   12.48   0
  13  -5  -1  143.85    9.80   0
  11  -5  -1  198.71   11.71   0
  11  -5  -1  122.72   10.10   0
 -11  -5   1  153.92    9.91   0
  11   5  -1  159.23    9.22   0
 -11   5   1  231.61   11.94   0
   9  -5  -1  794.47   14.04   0
  -9  -5   1  822.46   15.73   0
   9   5  -1  935.68   14.22   0
   9  -5  -1  820.35   15.98   0
  -9   5   1  841.51   14.44   0
   7  -5  -1  920.23   14.51   0
  -7   5   1  912.35   14.83   0
  -7  -5   1 1056.75   12.30   0
  -7  -5   1 1124.41   16.28   0
   7  -5  -1 1010.30   16.34   0
   7   5  -1  927.10   12.42   0
   5  -5  -1   -6.07    7.42   0
  -5  -5   1    7.93    7.35   0
  -5   5   1   -2.30    7.50   0
  -5   5   1  -10.61    9.79   0
   5   5  -1    8.90    8.68   0
   5  -5  -1    8.17    9.44   0
  -5  -5   1    3.18    7.90   0
   3  -5  -1   83.48   10.41   0
  -3   5   1   75.12    8.41   0
   3  -5  -1   75.50    8.52   0
   3   5  -1   62.05    9.48   0
  -3  -5   1   87.75    8.86   0
  -3  -5   1   91.60   11.02   0
  -3   5   1   79.00   10.50   0
   1  -5  -1 2135.37   17.80   0
   1   5  -1 2250.85   20.38   0
  -1   5   1 2008.11   18.07   0
  -1  -5   1 2385.65   21.16   0
   1  -5  -1 2444.46   19.33   0
  -1  -5   1 2589.39   21.11   0
   1  -5   1 1265.01   15.15   0
   1   5   1 1101.64   14.32   0
  -1  -5  -1 1209.20   16.19   0
   1  -5   1 1235.43   16.95   0
  -1   5  -1  991.47   14.20   0
  -1  -5  -1 1288.10   14.98   0
  -3   5  -1  441.02   11.66   0
   3  -5   1  538.01   13.40   0
   3   5   1  539.91   11.88   0
  -3  -5  -1  545.33   13.59   0
   3  -5   1  557.91   12.10   0
  -3  -5  -1  635.71   12.13   0
   5  -5   1 1298.93   17.86   0
  -5  -5  -1 1151.53   12.55   0
   5   5   1  982.67   12.65   0
  -5   5  -1 1111.77   16.37   0
   5  -5   1 1039.69   16.11   0
  -5  -5  -1 1043.36   15.34   0
   7  -5   1 1514.24   20.71   0
   7   5   1 1626.28   17.80   0
  -7  -5  -1 1794.16   17.41   0
  -7  -5  -1 1428.69   17.30   0
   7  -5   1 1206.94   19.90   0
  -7   5  -1 1657.88   19.48   0
  -9  -5  -1  174.57    8.98   0
   9  -5   1  105.61    9.15   0
   9  -5   1  129.17    9.52   0
   9   5   1  146.14    9.30   0
  -9  -5  -1  132.49   10.21   0
  -9   5  -1  140.36    9.89   0
 -11   5  -1    2.44    7.97   0
 -11  -5  -1   -9.06    7.20   0
 -11  -5  -1    1.73    8.72   0
  11   5   1   -4.60    7.82   0
  11  -5   1   -2.39    6.58   0
  11  -5   1    3.94    7.85   0
 -13  -5  -1   66.94   11.09   0
 -13   5  -1   87.18   11.07   0
  13   5   1   77.35   10.47   0
  13  -5   1   68.40   11.96   0
  13  -5   1   66.98   10.47   0
 -13  -5  -1   79.96    9.89   0
 -14  -6   1  169.39   10.29   0
  14   6  -1  130.83   10.74   0
 -14  -6   1  111.32   11.43   0
 -14   6   1  126.66   11.50   0
  14  -6  -1  108.57   11.66   0
  14  -6  -1   87.43   11.21   0
  12   6  -1   69.24   10.36   0
  12  -6  -1   66.18   10.64   0
 -12   6   1   95.76   10.92   0
  12  -6  -1   69.29    9.32   0
 -12  -6   1   96.61   10.92   0
 -12  -6   1  109.20    9.71   0
  10  -6  -1  258.70   10.47   0
  10   6  -1  273.00    9.73   0
 -10  -6   1  285.70   10.65   0
 -10  -6   1  293.30    9.52   0
  10  -6  -1  242.33   10.67   0
 -10   6   1  277.99   10.83   0
  -8  -6   1  204.42    7.99   0
   8   6  -1  231.13    9.62   0
  -8  -6   1  248.85    9.26   0
  -8   6   1  231.88   10.81   0
   8  -6  -1  189.53   10.42   0
   8  -6  -1  210.76    8.96   0
   6  -6  -1  118.49    9.97   0
   6  -6  -1  130.95    8.73   0
   6   6  -1  147.02    9.18   0
  -6  -6   1  174.99    8.79   0
  -6   6   1  142.06    9.97   0
  -6  -6   1  134.01   10.21   0
  -4   6   1   19.76    7.54   0
  -4   6   1   10.94    9.54   0
  -4  -6   1   20.08    9.76   0
   4  -6  -1   12.47    7.74   0
   4  -6  -1    9.85    9.48   0
  -4  -6   1   19.85    8.22   0
   4   6  -1   -2.84    8.60   0
  -2  -6   1  144.88    9.26   0
   2  -6  -1  139.54    8.88   0
   2  -6  -1  127.38   10.55   0
   2   6  -1  123.87    9.36   0
  -2   6   1  115.69    8.69   0
  -2  -6   1  151.41   10.92   0
   0   6  -1  992.07   16.39   0
   0  -6  -1 1049.40   15.00   0
   0  -6   1 1195.93   16.46   0
   0   6   1  898.79   13.03   0
   0  -6  -1 1081.67   13.73   0
   0  -6   1  979.41   13.41   0
   2   6   1  762.57   13.04   0
   2  -6   1  863.17   14.03   0
  -2  -6  -1  873.22   13.21   0
  -2  -6  -1  769.58   14.39   0
   2  -6   1  782.65   14.48   0
  -2   6  -1  606.34   13.75   0
   4  -6   1  405.59   13.95   0
  -4  -6  -1  439.05   10.27   0
  -4   6  -1  258.90   10.76   0
   4  -6   1  391.84   11.25   0
  -4  -6  -1  379.82   11.94   0
   4   6   1  348.85   10.37   0
   6  -6   1  411.63   12.06   0
  -6  -6  -1  380.81   11.53   0
  -6  -6  -1  448.29   10.71   0
   6  -6   1  374.75   11.93   0
  -6   6  -1  415.15   12.29   0
   6   6   1  398.16   11.09   0
  -8   6  -1    0.12    8.33   0
  -8  -6  -1   -8.34    7.39   0
  -8  -6  -1  -10.01    8.54   0
   8  -6   1 2572.42   20.39   0
   8  -6   1   -7.71    8.08   0
   8   6   1   -0.91    7.77   0
 -10  -6  -1  142.35   10.05   0
  10  -6   1  117.57   13.13   0
  10  -6   1   96.74    9.63   0
 -10   6  -1  112.40   11.61   0
  10   6   1  111.05   10.54   0
 -10  -6  -1  109.85   11.18   0
 -12  -6  -1   85.52    9.73   0
  12  -6   1   65.82   12.65   0
 -12  -6  -1   70.27    7.94   0
  12  -6   1   57.04    9.45   0
 -12   6  -1   77.06   13.28   0
  12   6   1   66.57   10.38   0
  11   7  -1  325.78   12.07   0
 -11  -7   1  390.06   11.48   0
  11  -7  -1  318.50   12.57   0
 -11  -7   1  315.96   12.43   0
  11  -7  -1  323.88   11.48   0
 -11   7   1  330.34   13.01   0
   9  -7  -1   88.62   10.50   0
  -9  -7   1   69.73   10.91   0
  -9   7   1   53.19   10.83   0
   9   7  -1   72.94   10.03   0
  -9  -7   1   76.97    9.63   0
   9  -7  -1   73.96    9.04   0
   7  -7  -1   63.66    7.26   0
   7   7  -1   74.26    8.06   0
  -7   7   1   71.43    8.56   0
  -7  -7   1   62.22    8.94   0
  -7  -7   1   68.85    7.73   0
   7  -7  -1   61.73    8.53   0
   5   7  -1  425.10   10.54   0
  -5  -7   1  479.23   10.53   0
   5  -7  -1  447.77   10.78   0
   5  -7  -1  432.88   11.38   0
  -5  -7   1  430.44   11.02   0
  -5   7   1  333.97   10.52   0
  -3   7   1  190.48    8.70   0
   3  -7  -1  229.06   10.49   0
   3  -7  -1  255.93    9.03   0
  -3  -7   1  251.38   10.48   0
   3   7  -1  204.15    9.65   0
  -3  -7   1  274.54    9.54   0
   1  -7  -1  179.27    9.91   0
   1  -7  -1  179.51    8.64   0
  -1  -7   1  176.70    9.91   0
  -1  -7   1  188.10    8.63   0
  -1   7   1  143.87    8.45   0
   1   7  -1  136.11    6.76   0
   1  -7   1  141.78    9.68   0
  -1  -7  -1  148.49    8.25   0
  -1  -7  -1  110.95    9.87   0
   1  -7   1  142.24    8.38   0
  -1   7  -1   96.50    8.00   0
   1   7   1  111.17    8.41   0
   3  -7   1  616.16   13.04   0
  -3  -7  -1  567.04   12.57   0
  -3  -7  -1  672.22   12.11   0
   3   7   1  564.43   12.25   0
   3  -7   1  626.18   11.70   0
  -3   7  -1  468.44   11.62   0
   5   7   1   91.78    8.34   0
  -5  -7  -1  101.41    7.96   0
  -5  -7  -1   87.12    9.18   0
   5  -7   1   87.10    7.66   0
   5  -7   1   89.58    9.12   0
   7  -7   1   57.33   10.68   0
  -7  -7  -1   78.87    9.22   0
   7  -7   1   49.30    8.81   0
   7   7   1   67.14    9.60   0
  -7  -7  -1   59.46   10.72   0
   9   7   1  136.14   10.68   0
  -9  -7  -1  154.44   11.11   0
   9  -7   1  132.37    9.98   0
  -9  -7  -1  191.22   10.38   0
   9  -7   1  148.00   11.54   0
 -11  -7  -1   83.03   11.00   0
  11   7   1   82.74   10.68   0
  11  -7   1  104.16   11.51   0
 -11  -7  -1  115.05   10.13   0
  11  -7   1   89.26   13.04   0
  -8  -8   1   60.28   10.73   0
   8  -8  -1   59.83    9.12   0
   8  -8  -1   50.79   10.42   0
   8   8  -1   49.90    7.13   0
  -8  -8   1   56.48    7.06   0
  -6  -8   1    7.23   10.31   0
   6   8  -1   14.78    9.46   0
   6  -8  -1    5.11   10.11   0
   6  -8  -1   11.92    8.83   0
  -6  -8   1   23.70    9.22   0
   4  -8  -1    0.38   10.28   0
   4   8  -1    6.75    6.64   0
  -4  -8   1   15.25   10.12   0
  -4  -8   1   -2.89    6.23   0
   4  -8  -1    7.75    8.63   0
  -4   8   1   12.06    8.38   0
   2   8  -1   42.51    9.82   0
  -2  -8   1   54.36    9.53   0
  -2  -8   1   38.55   10.55   0
   2  -8  -1   55.15    7.73   0
   2  -8  -1   48.60    9.62   0
  -2   8   1   28.66    9.56   0
   0   8  -1  223.14   11.01   0
   0   8   1  263.43   11.06   0
   0  -8   1  282.93   12.12   0
   0  -8  -1  292.10   12.21   0
   0  -8   1  277.70   10.99   0
   0  -8  -1  289.66   10.95   0
  -2  -8  -1  213.60   11.68   0
   2  -8   1  177.37   11.91   0
   2  -8   1  221.03   10.38   0
   2   8   1  177.69   10.72   0
  -2  -8  -1  179.67   10.36   0
  -2   8  -1  155.59   10.14   0
   4  -8   1   -5.55   10.28   0
   4  -8   1    2.14    8.74   0
  -4  -8  -1    5.56   10.21   0
  -4  -8  -1   -1.93    8.92   0
   4   8   1   -0.37    9.38   0
  -4   8  -1   -3.21    8.64   0
   6  -8   1   74.43   11.15   0
  -6  -8  -1   78.07   10.53   0
   6   8   1   63.73    7.49   0
  -6  -8  -1   84.89    6.99   0
   6  -8   1   77.43   10.90   0
 -20   0   2   -5.56   10.09   0
  20   0  -2    3.07    9.49   0
 -18   0   2   -3.18   10.19   0
  18   0  -2    4.07    9.41   0
  16   0  -2  256.33   10.34   0
 -16   0   2  208.49   10.91   0
 -14   0   2  191.70   11.04   0
  14   0  -2  218.51   11.56   0
 -12   0   2  768.12   15.16   0
  12   0  -2  628.08   13.43   0
 -10   0   2 2908.31   25.20   0
  10   0  -2 2589.16   23.86   0
   6   0  -2 5228.88   36.55   0
  -6   0   2 5039.51   37.70   0
   4   0  -2  142.29   12.03   0
  -4   0   2  157.27   15.62   0
   2   0  -2 3482.95   42.53   0
  -2   0   2 3346.93   43.72   0
   0   0   2 1547.76   41.28   0
   0   0  -2 1438.55   41.63   0
   0   0  -2 1530.34   40.28   0
   4   0   2    3.71   12.71   0
  -4   0  -2   14.25   15.57   0
   6   0   2 9999.99   66.11   0
  -6   0  -2 8594.26   56.40   0
  -8   0  -2   60.90   11.13   0
   8   0   2   81.40   12.71   0
  10   0   2  249.37   14.02   0
 -10   0  -2  179.88   13.84   0
  12   0   2  252.95   12.35   0
 -12   0  -2  165.11   10.98   0
 -14   0  -2   87.03   11.52   0
  14   0   2  132.96   12.34   0
 -16   0  -2   -1.70   12.03   0
  16   0   2    2.30   13.03   0
  19  -1  -2   -6.89   11.41   0
  19   1  -2  -11.19    9.75   0
 -19   1   2   12.64   12.11   0
 -19  -1   2    2.12   12.72   0
  17  -1  -2    4.49    8.06   0
  17   1  -2   17.78    7.89   0
 -17   1   2   11.74   10.03   0
 -17  -1   2   10.80    8.76   0
 -15  -1   2  257.47   11.47   0
 -15   1   2  298.81   11.11   0
  15  -1  -2  344.18   10.68   0
  15   1  -2  235.54   10.42   0
 -13  -1   2  525.37   13.91   0
  13   1  -2  404.41   11.77   0
 -13   1   2  521.19   13.07   0
  13  -1  -2  604.64   14.14   0
 -11   1   2  115.91   13.07   0
  11  -1  -2  128.87   10.75   0
 -11  -1   2   85.32   11.54   0
  11   1  -2  106.60    9.65   0
  -9   1   2   26.79   11.03   0
   9  -1  -2   18.88    8.36   0
  -9  -1   2   20.91   12.32   0
   9   1  -2   10.89    9.21   0
  -7  -1   2 1053.78   20.24   0
   7  -1  -2 1189.35   17.86   0
   7   1  -2 1156.69   18.45   0
  -7   1   2 1068.07   18.94   0
   5  -1  -2   -6.75   10.43   0
  -5  -1   2  -25.41   16.30   0
   5   1  -2   -5.07   12.54   0
  -5   1   2  -10.43   13.71   0
  -3  -1   2 1855.51   29.85   0
   3   1  -2 1768.72   27.66   0
  -3   1   2 2091.05   28.39   0
   3  -1  -2 1793.79   24.93   0
  -1  -1   2   -0.90   18.96   0
  -1   1   2   -2.78   13.81   0
   1  -1  -2   -0.47   13.68   0
   1  -1  -2    3.43    9.55   0
   1   1  -2    3.24   14.33   0
  -1   1   2    3.19    9.53   0
   1  -1   2  549.63   32.74   0
  -1   1  -2  822.59   35.38   0
   1   1   2  448.43   16.79   0
  -1  -1  -2  593.76   21.23   0
   1   1   2  619.45   20.81   0
   1  -1   2  796.31   35.17   0
  -1  -1  -2  507.54   17.31   0
  -3   1  -2   11.59   17.70   0
  -3  -1  -2   18.63   13.96   0
   3  -1   2   10.19   15.31   0
   3   1   2   11.74   10.86   0
   3  -1   2    8.09   14.94   0
   5  -1   2   12.57   13.04   0
   5   1   2   16.56   10.07   0
  -5   1  -2    9.58   13.98   0
  -5  -1  -2   12.72   13.14   0
  -7  -1  -2  872.21   22.13   0
   7   1   2  767.01   17.47   0
   7  -1   2  942.92   22.43   0
  -7   1  -2  585.61   18.59   0
  -9  -1  -2   76.62   12.04   0
   9   1   2  117.38   12.77   0
   9  -1   2  116.04   12.76   0
  -9   1  -2   64.19   12.43   0
  11   1   2   -0.06    8.99   0
 -11  -1  -2   -2.48   12.15   0
  11  -1   2    1.12   12.45   0
 -11   1  -2   -3.88   10.76   0
  13  -1   2    7.02    9.97   0
 -13   1  -2   -0.76    9.76   0
 -13  -1  -2   -2.11   10.72   0
  13   1   2    4.21   10.26   0
  15   1   2   93.11   14.01   0
 -15  -1  -2   45.14   13.91   0
  15  -1   2   89.97   14.12   0
 -15   1  -2   84.84   13.07   0
 -17   1  -2    0.24   13.54   0
 -17  -1  -2  -11.40   12.59   0
  17  -1   2   -3.83   12.52   0
  17   1   2   -0.26   12.95   0
  18  -2  -2   76.95   10.05   0
 -18  -2   2   38.92   11.40   0
 -18   2   2   67.37   10.52   0
  18   2  -2   63.46   10.47   0
 -16  -2   2    8.29    9.04   0
  16  -2  -2   14.86    7.91   0
  16   2  -2   18.53    8.15   0
 -16   2   2   31.60    9.90   0
 -14  -2   2  125.01   11.31   0
  14  -2  -2  177.61   10.76   0
  14   2  -2  121.52    9.52   0
 -14   2   2  165.46   10.15   0
 -12   2   2   19.31    9.34   0
  12   2  -2   22.48    8.75   0
 -12  -2   2    2.81   10.81   0
  12  -2  -2   10.94    7.78   0
 -10   2   2 1595.97   19.01   0
  10   2  -2 1078.02   15.81   0
 -10  -2   2 1559.75   20.29   0
  10  -2  -2 1681.95   18.37   0
   8   2  -2 1559.44   18.89   0
  -8  -2   2 1958.66   22.76   0
  -8   2   2 2077.33   22.26   0
   8  -2  -2 2169.12   21.04   0
  -6   2   2  239.23   13.13   0
   6   2  -2  170.72   11.05   0
  -6  -2   2  174.88   14.73   0
   6  -2  -2  190.39   10.19   0
   4  -2  -2  192.03   14.00   0
   4  -2  -2  301.96   12.04   0
   4   2  -2  224.79   12.81   0
  -4   2   2  228.34   13.89   0
  -4  -2   2  235.97   16.67   0
   2   2  -2    6.43   11.85   0
  -2   2   2    7.06   13.54   0
  -2   2   2   -3.73    9.69   0
   2  -2  -2   -0.21    9.62   0
  -2  -2   2   10.71   15.79   0
   2  -2  -2    9.12   13.79   0
   0   2   2   66.67   14.14   0
   0  -2  -2   41.51    9.85   0
   0   2   2   79.76   10.98   0
   0  -2   2   46.76   10.66   0
   0  -2   2   41.93   18.32   0
   0   2  -2   33.83   10.68   0
   0  -2  -2   46.99   14.09   0
   2   2   2  626.34   14.74   0
   2  -2   2  976.98   22.79   0
  -2  -2  -2  675.86   17.84   0
   2  -2   2  660.12   21.68   0
  -2   2  -2  929.44   22.27   0
  -2  -2  -2  687.55   15.04   0
  -2   2  -2  731.39   22.75   0
  -4  -2  -2  953.69   19.21   0
  -4  -2  -2  836.47   15.96   0
   4  -2   2  947.96   22.59   0
  -4   2  -2  999.09   24.15   0
   4  -2   2  962.34   23.91   0
   4   2   2  782.22   16.28   0
   6   2   2 3682.89   29.14   0
  -6   2  -2 5174.71   46.24   0
   6  -2   2 3253.51   36.26   0
   6  -2   2 5076.78   46.69   0
  -6  -2  -2 4679.96   35.24   0
   8  -2   2 2387.70   30.70   0
   8   2   2 2595.78   25.06   0
  -8   2  -2 3267.75   36.18   0
   8  -2   2 3471.88   37.16   0
  -8  -2  -2 3286.55   31.68   0
  10   2   2  357.84   12.55   0
 -10   2  -2  408.80   15.71   0
 -10  -2  -2  359.75   16.92   0
  10  -2   2  480.98   15.99   0
 -12  -2  -2  190.10   12.51   0
  12  -2   2  399.43   15.26   0
  12   2   2  238.00   11.73   0
 -12   2  -2  336.03   15.49   0
 -14  -2  -2   16.62    9.02   0
 -14   2  -2   24.38    9.81   0
  14  -2   2   39.51   11.62   0
  14   2   2   16.80   10.45   0
  16  -2   2   16.03   14.02   0
  16   2   2   25.99   12.78   0
 -16   2  -2    9.95   13.80   0
 -16  -2  -2   -5.20   13.12   0
 -19  -3   2   22.33   10.59   0
 -19   3   2   34.39   11.84   0
  19   3  -2   15.15   10.15   0
  19  -3  -2   23.67   11.40   0
  17   3  -2   81.69   11.03   0
 -17   3   2  118.05   10.72   0
 -17  -3   2   68.47   11.77   0
  17  -3  -2  134.86   10.26   0
 -15  -3   2   27.97    9.35   0
  15  -3  -2   30.34    9.13   0
 -15   3   2   38.61    8.48   0
  15   3  -2   30.89    5.86   0
 -13   3   2  205.80   10.34   0
  13   3  -2  209.27   10.15   0
 -13  -3   2  181.09   12.13   0
  13  -3  -2  251.92    9.65   0
 -11  -3   2  142.20   12.08   0
  11   3  -2  170.94   10.14   0
  11  -3  -2  195.33    9.38   0
 -11   3   2  164.86   10.57   0
   9  -3  -2   37.11   10.14   0
   9   3  -2   34.98    9.05   0
  -9  -3   2   36.28   11.82   0
  -9   3   2   35.84   10.01   0
   9  -3  -2   39.14    7.91   0
  -7   3   2  378.41   13.18   0
   7  -3  -2  398.46   13.15   0
  -7  -3   2  284.45   11.10   0
   7  -3  -2  375.66   10.92   0
   7   3  -2  282.64   11.47   0
   5   3  -2  180.44   11.09   0
   5  -3  -2  140.46   11.84   0
   5  -3  -2  219.31    9.79   0
  -5   3   2  159.81   12.11   0
  -5  -3   2  176.12   14.10   0
  -3   3   2 1295.12   16.90   0
   3  -3  -2 1195.11   18.33   0
   3  -3  -2 1401.52   17.20   0
   3   3  -2 1198.73   18.41   0
  -3   3   2 1265.00   18.56   0
  -3  -3   2 1138.90   17.49   0
  -1   3   2   65.98   12.25   0
  -1  -3   2   61.38   13.49   0
  -1   3   2   54.05    8.79   0
   1   3  -2   48.91    9.85   0
  -1  -3   2   55.47    9.63   0
   1  -3  -2   57.25    9.07   0
   1  -3  -2   54.55   12.51   0
   1   3   2 1366.85   17.22   0
   1  -3   2 1332.40   21.80   0
   1  -3   2 1578.09   20.85   0
  -1   3  -2 1373.03   19.64   0
  -1  -3  -2 1175.55   16.25   0
  -1  -3  -2 1565.93   18.03   0
  -3  -3  -2  180.65   13.41   0
   3  -3   2  198.76   15.18   0
  -3   3  -2  200.38   15.65   0
   3  -3   2  216.14   11.04   0
  -3  -3  -2  189.79   10.35   0
   3   3   2  184.91   10.57   0
  -3   3  -2  212.58   10.76   0
   5   3   2   51.87    9.75   0
   5  -3   2   70.68   10.63   0
  -5   3  -2   73.73   13.34   0
   5  -3   2   66.90   12.73   0
  -5  -3  -2   55.95    9.06   0
  -5  -3  -2   67.60   11.78   0
  -7   3  -2   92.19   12.94   0
  -7  -3  -2   79.17    8.97   0
  -7  -3  -2   69.50   11.74   0
   7  -3   2   86.09   12.28   0
   7  -3   2   80.48   10.44   0
   7   3   2   86.66    9.89   0
   9   3   2    9.88    8.82   0
  -9   3  -2   10.97   11.20   0
   9  -3   2   13.93   10.17   0
  -9  -3  -2   23.68   10.46   0
   9  -3   2   11.13    9.43   0
  11  -3   2  402.13   16.97   0
 -11  -3  -2  313.28   12.95   0
 -11   3  -2  464.30   17.04   0
  11  -3   2  310.16   13.55   0
  11   3   2  331.42   11.36   0
  13  -3   2  111.08   11.19   0
 -13  -3  -2   79.90   10.31   0
  13  -3   2  120.72   11.28   0
  13   3   2   98.12    9.40   0
 -13   3  -2  127.61   12.05   0
  15  -3   2   10.56   10.37   0
 -15   3  -2   12.20   11.86   0
  15   3   2    3.75   10.41   0
 -15  -3  -2    9.59   11.09   0
  15  -3   2   14.77   13.44   0
  18  -4  -2   42.42    9.74   0
  18   4  -2   52.64   10.42   0
  18  -4  -2   59.67   12.06   0
 -18   4   2   51.09   12.36   0
 -18  -4   2   33.73   11.18   0
  16  -4  -2   20.71    9.75   0
  16  -4  -2   21.14    8.70   0
  16   4  -2   14.83   10.06   0
 -16   4   2   24.51    9.94   0
 -16  -4   2   14.03   11.15   0
  14  -4  -2  100.53    8.58   0
  14   4  -2  101.58    8.72   0
 -14   4   2  139.08    9.40   0
 -14  -4   2   93.01    9.99   0
  14  -4  -2  132.66    9.19   0
  12  -4  -2  280.01   11.32   0
  12   4  -2  311.04   10.51   0
 -12   4   2  349.94   11.49   0
  12  -4  -2  345.93   10.83   0
 -12  -4   2  319.70   12.76   0
 -10  -4   2 1069.10   17.04   0
  10  -4  -2 1334.29   18.05   0
  10   4  -2 1294.24   16.39   0
 -10   4   2 1153.33   16.06   0
  10  -4  -2 1007.74   16.20   0
   8  -4  -2  560.54   14.93   0
   8   4  -2  466.50   12.08   0
  -8  -4   2  432.51   13.91   0
   8  -4  -2  405.83   10.92   0
  -8   4   2  587.65   15.03   0
  -6  -4   2 1237.65   17.83   0
   6   4  -2 1070.86   15.39   0
   6  -4  -2 1046.69   14.27   0
   6  -4  -2 1025.89   15.94   0
  -6   4   2 1125.06   16.07   0
  -4   4   2 2239.99   19.89   0
   4  -4  -2 2599.17   20.59   0
  -4   4   2 2666.42   22.11   0
  -4  -4   2 2619.95   22.77   0
   4   4  -2 2550.87   22.25   0
   4  -4  -2 2503.60   21.57   0
  -2  -4   2   39.79   11.60   0
  -2   4   2   27.05    7.94   0
   2  -4  -2   33.99    8.07   0
  -2  -4   2   40.60    8.82   0
  -2   4   2   38.27   10.94   0
   2   4  -2   32.86    9.09   0
   2  -4  -2   39.77   11.07   0
   0   4   2    9.62    7.94   0
   0  -4   2    9.95   11.40   0
   0  -4  -2   16.31    7.92   0
   0  -4  -2   25.70   11.04   0
   0  -4   2    5.01    8.35   0
   0   4   2   16.80    8.03   0
   0   4  -2   12.29    8.12   0
   2   4   2 1946.23   18.70   0
  -2  -4  -2 1806.47   19.29   0
  -2   4  -2 2482.84   22.91   0
   2  -4   2 1969.92   22.15   0
   2  -4   2 2682.03   23.92   0
  -2  -4  -2 2215.13   19.48   0
  -4  -4  -2  201.13   11.91   0
   4  -4   2  193.93   11.75   0
  -4   4  -2  187.80   12.06   0
   4  -4   2  197.67   10.68   0
  -4   4  -2  201.09   10.21   0
   4   4   2  175.08    9.83   0
  -4  -4  -2  202.19    9.79   0
  -6  -4  -2  301.52   10.12   0
   6  -4   2  245.23   12.20   0
  -6  -4  -2  292.48   12.89   0
   6  -4   2  269.51   13.39   0
   6   4   2  281.59   10.63   0
  -6   4  -2  271.22   12.56   0
  -8  -4  -2 1438.02   16.47   0
   8   4   2 1301.94   16.97   0
   8  -4   2 1305.30   22.31   0
  -8  -4  -2 1180.09   19.53   0
   8  -4   2 1674.75   24.16   0
  -8   4  -2 1795.23   24.14   0
 -10   4  -2  514.96   16.03   0
  10  -4   2  455.47   15.98   0
  10   4   2  398.50   11.46   0
 -10  -4  -2  372.90   12.12   0
 -10  -4  -2  432.95   10.84   0
  10  -4   2  346.14   13.77   0
 -12  -4  -2   74.56    9.94   0
 -12   4  -2  131.17   13.36   0
  12   4   2   91.59    8.85   0
  12  -4   2  104.13   12.81   0
 -12  -4  -2  112.15    8.56   0
  12  -4   2   79.34   10.25   0
 -14  -4  -2   -3.01    9.29   0
  14  -4   2    3.34   12.14   0
  14  -4   2    1.94   12.47   0
 -14  -4  -2    8.21   10.91   0
  14   4   2    6.51    9.98   0
 -14   4  -2    3.84   13.78   0
  17  -5  -2    8.79    9.00   0
  17  -5  -2   13.49    9.79   0
 -17  -5   2   19.14   10.75   0
 -17   5   2   19.18    9.82   0
  17   5  -2   16.10    9.99   0
 -15   5   2    0.92    9.78   0
  15  -5  -2    0.44   10.22   0
 -15  -5   2   16.56   10.92   0
  15  -5  -2   -2.27    9.67   0
  15   5  -2   13.51    9.75   0
 -13  -5   2   22.41    9.11   0
 -13   5   2    9.30    8.12   0
  13   5  -2   14.69    7.93   0
  13  -5  -2   12.17    9.77   0
  13  -5  -2   16.22    6.81   0
 -11   5   2  134.09   11.24   0
  11  -5  -2   85.73    7.93   0
 -11  -5   2   98.42    7.30   0
  11   5  -2  104.40    8.79   0
  11  -5  -2  114.71   10.98   0
  -9  -5   2   61.27   10.66   0
   9  -5  -2   71.65    8.05   0
   9  -5  -2   62.80    9.50   0
   9   5  -2   61.15    9.28   0
  -9   5   2   74.93    9.68   0
  -7  -5   2  265.98    9.31   0
   7   5  -2  302.58   10.88   0
  -7   5   2  293.25   11.32   0
   7  -5  -2  341.41   10.54   0
   7  -5  -2  268.27   11.28   0
   5   5  -2  496.72   11.98   0
  -5   5   2  426.27   10.95   0
   5  -5  -2  474.13   11.07   0
   5  -5  -2  446.11   12.41   0
  -5   5   2  495.37   12.58   0
  -5  -5   2  506.89   13.49   0
  -5  -5   2  575.09   11.51   0
   3  -5  -2   93.52    8.74   0
   3   5  -2   91.44    9.55   0
  -3  -5   2  102.64   11.14   0
  -3  -5   2  109.94    9.17   0
  -3   5   2   93.75   10.66   0
  -3   5   2   72.68    8.37   0
   3  -5  -2   85.24   10.55   0
  -1  -5   2  170.68   12.42   0
   1   5  -2  130.44   10.37   0
  -1   5   2  186.57   11.75   0
  -1   5   2  217.00    9.47   0
  -1  -5   2  188.90   10.08   0
   1  -5  -2  186.40    7.40   0
   1  -5  -2  203.05   11.75   0
   1  -5   2   11.45    8.12   0
   1  -5   2   14.14   10.36   0
  -1  -5  -2   20.40   10.66   0
  -1  -5  -2   13.52    8.10   0
   1   5   2    8.54    8.28   0
  -1   5  -2   16.40    7.97   0
  -3  -5  -2  288.30   12.41   0
   3  -5   2  339.45   11.50   0
   3  -5   2  294.95   12.56   0
  -3   5  -2  324.59   10.98   0
   3   5   2  266.74   10.09   0
  -3  -5  -2  324.14   10.08   0
   5   5   2  100.15    8.99   0
   5  -5   2  111.78   10.44   0
   5  -5   2  103.38    8.75   0
  -5  -5  -2  111.16   10.47   0
  -5  -5  -2  107.55    8.68   0
  -7  -5  -2   74.61    8.37   0
   7  -5   2   73.68    9.82   0
   7  -5   2   52.04    8.17   0
  -7   5  -2   72.54    9.77   0
  -7  -5  -2   67.80    9.90   0
   7   5   2   75.58    8.67   0
  -9  -5  -2   29.89    7.51   0
   9  -5   2   21.57    8.37   0
   9  -5   2   18.62    8.34   0
   9   5   2   19.11    8.03   0
  -9  -5  -2   22.26    8.93   0
  -9   5  -2   25.69   10.65   0
 -11  -5  -2   37.88   11.01   0
  11   5   2   66.28    9.95   0
  11  -5   2   57.94   11.16   0
  11  -5   2   56.95   12.51   0
 -11   5  -2   62.86   13.02   0
 -11  -5  -2   63.80    9.46   0
  13  -5   2   25.02   11.04   0
  13   5   2   27.15   10.04   0
 -13  -5  -2   28.58    9.46   0
 -13   5  -2   30.33   14.86   0
 -13  -5  -2   24.07   10.67   0
  13  -5   2   22.27   13.16   0
 -14  -6   2  133.88   11.23   0
 -14   6   2  113.67   10.86   0
  14  -6  -2  111.39   13.37   0
  14  -6  -2  106.11    9.94   0
  14   6  -2  122.43   10.54   0
  12  -6  -2  300.46   11.62   0
  12   6  -2  364.54   11.93   0
 -12  -6   2  343.63   12.33   0
  12  -6  -2  368.19   12.99   0
 -12   6   2  386.66   12.81   0
 -10   6   2  233.60   10.03   0
  10  -6  -2  231.60    9.86   0
  10   6  -2  248.52   10.09   0
  10  -6  -2  228.75   10.39   0
 -10  -6   2  283.61    9.57   0
 -10  -6   2  271.61   10.56   0
  -8  -6   2 1033.77   11.88   0
  -8  -6   2 1059.57   14.57   0
   8   6  -2  903.79   11.84   0
   8  -6  -2  932.90   13.23   0
   8  -6  -2  886.81   14.09   0
  -8   6   2  974.67   14.49   0
  -6   6   2  807.85   13.59   0
   6  -6  -2  774.14   13.53   0
   6  -6  -2  840.71   13.86   0
   6   6  -2  770.15   12.73   0
  -6  -6   2  872.43   13.76   0
  -6  -6   2  948.15   12.99   0
   4   6  -2  387.29   10.84   0
  -4  -6   2  451.40   10.86   0
   4  -6  -2  439.48   11.12   0
  -4   6   2  318.52   11.01   0
   4  -6  -2  400.65   11.98   0
  -4   6   2  387.07   12.03   0
  -4  -6   2  402.20   11.99   0
  -2   6   2  328.40   10.44   0
   2  -6  -2  385.62   10.64   0
   2   6  -2  331.41   10.48   0
   2  -6  -2  348.96   11.85   0
  -2  -6   2  392.50   10.57   0
  -2  -6   2  362.28   11.95   0
   0  -6   2  262.83    9.73   0
   0  -6  -2  245.27    9.70   0
   0  -6  -2  223.28    8.43   0
   0   6  -2  213.78    9.64   0
   0   6   2  223.76    9.47   0
   0  -6   2  245.66   11.91   0
  -2  -6  -2   49.43    9.89   0
   2  -6   2   57.08    9.98   0
   2  -6   2   48.43    8.12   0
  -2  -6  -2   55.80    8.32   0
   2   6   2   49.73    8.36   0
  -2   6  -2   36.51    8.11   0
  -4   6  -2  172.48    9.20   0
  -4  -6  -2  262.26    9.40   0
   4  -6   2  241.52   13.02   0
  -4  -6  -2  244.55   10.73   0
   4  -6   2  220.59    9.41   0
   4   6   2  236.77    9.60   0
   6  -6   2  255.45   10.68   0
  -6  -6  -2  315.03    9.44   0
   6   6   2  266.73    9.69   0
   6  -6   2  229.96   10.76   0
  -6  -6  -2  227.42   10.46   0
  -8  -6  -2   25.87    8.74   0
   8  -6   2   37.37    8.90   0
  -8  -6  -2   45.94    7.75   0
   8  -6   2   34.93    8.39   0
   8   6   2   40.54    7.93   0
  10   6   2  162.08   11.20   0
 -10  -6  -2  205.42   10.42   0
 -10  -6  -2  137.02   11.53   0
  10  -6   2  139.70   12.19   0
  10  -6   2  183.03   14.26   0
  12  -6   2   58.35   12.51   0
 -12   6  -2   76.76   13.29   0
  12  -6   2   59.77   11.18   0
 -12  -6  -2   63.84    9.96   0
 -12  -6  -2   58.09   10.74   0
  12   6   2   68.19   10.15   0
 -13  -7   2   46.33    7.53   0
  13   7  -2   38.32    9.97   0
  13  -7  -2   26.80   12.36   0
 -13   7   2   43.76   12.35   0
  13  -7  -2   60.89    9.05   0
 -13  -7   2   38.18    9.63   0
 -11   7   2  492.89   13.43   0
  11  -7  -2  440.00   11.87   0
  11   7  -2  491.19   12.62   0
 -11  -7   2  440.90   13.21   0
 -11  -7   2  571.80   12.31   0
  11  -7  -2  444.21   13.05   0
   9  -7  -2   60.54   10.03   0
   9   7  -2   31.54    9.67   0
   9  -7  -2   39.29   10.43   0
  -9   7   2   53.29   10.25   0
  -9  -7   2   65.67   10.74   0
  -9  -7   2   42.08    9.33   0
  -7   7   2  107.53    8.92   0
   7  -7  -2   91.60    7.56   0
  -7  -7   2  114.07    8.13   0
  -7  -7   2   94.98    6.78   0
   7  -7  -2   83.05    8.80   0
   7   7  -2   91.21    8.43   0
   5  -7  -2  108.05    9.23   0
  -5   7   2  108.22    9.22   0
  -5  -7   2   95.42    9.18   0
  -5   7   2   76.25    7.94   0
  -5  -7   2  108.67    8.12   0
   5  -7  -2   97.64    7.99   0
   5   7  -2   70.59    8.44   0
  -3  -7   2  135.37    8.29   0
   3   7  -2   95.34    8.64   0
  -3   7   2   85.91    7.82   0
   3  -7  -2  125.05    7.86   0
   3  -7  -2   92.15    9.26   0
  -3  -7   2  100.05    9.44   0
   1  -7  -2   59.18    9.14   0
   1   7  -2   46.39    7.99   0
  -1   7   2   49.77    7.63   0
   1  -7  -2   62.54    7.53   0
  -1  -7   2   64.88    7.91   0
  -1  -7   2   33.84    9.11   0
  -1   7  -2    5.98    7.16   0
  -1  -7  -2    6.03    7.17   0
   1  -7   2    3.96    8.90   0
   1  -7   2   -3.58    7.25   0
   1   7   2   -0.85    7.39   0
  -1  -7  -2   -1.44    8.77   0
   3  -7   2  152.77    9.85   0
   3   7   2  140.30    8.72   0
   3  -7   2  147.96    8.29   0
  -3  -7  -2  181.56    8.53   0
  -3   7  -2  124.31    8.14   0
  -3  -7  -2  145.62    7.37   0
  -5  -7  -2  299.09    9.30   0
   5  -7   2  261.20    9.32   0
  -5  -7  -2  213.41   10.23   0
   5   7   2  258.17    9.47   0
   5  -7   2  284.12   10.81   0
   7  -7   2   36.86   10.38   0
   7  -7   2   17.30    8.61   0
   7   7   2   22.81    9.58   0
  -7  -7  -2   23.69   10.31   0
  -7  -7  -2   19.02    9.16   0
   9   7   2   58.54    9.86   0
  -9  -7  -2   67.51    9.49   0
  -9  -7  -2   55.22   10.30   0
   9  -7   2   53.34    9.02   0
   9  -7   2   51.99   12.76   0
   8  -8  -2  216.17   10.42   0
   8  -8  -2  216.30   11.49   0
  -8  -8   2  217.00   11.73   0
  -8   8   2  244.35   11.54   0
  -8  -8   2  208.95   10.93   0
   8   8  -2  199.75   11.11   0
  -6  -8   2   12.08    8.81   0
   6  -8  -2   -0.84   10.03   0
   6  -8  -2   -6.30    8.58   0
  -6  -8   2   -0.86   10.12   0
   6   8  -2    4.40    9.36   0
  -4  -8   2   -8.91   10.38   0
  -4  -8   2   -2.51    8.88   0
  -4   8   2   -1.31    6.23   0
   4  -8  -2   -5.29    6.16   0
   4   8  -2   -3.37    9.36   0
   4  -8  -2   14.28   10.12   0
   2   8  -2  436.38   12.05   0
   2  -8  -2  483.09   12.89   0
   2  -8  -2  500.73   11.76   0
  -2  -8   2  512.93   12.16   0
  -2  -8   2  473.48   13.03   0
  -2   8   2  391.94   11.46   0
   0  -8  -2  452.52   12.90   0
   0   8   2  412.42   11.77   0
   0  -8  -2  498.52   12.03   0
   0  -8   2  500.27   11.88   0
   0  -8   2  453.90   13.20   0
   0   8  -2  415.37   14.02   0
  -2   8  -2    9.44    8.88   0
  -2  -8  -2   22.80    9.01   0
   2   8   2   20.11    9.35   0
   2  -8   2    9.08    9.12   0
  -2  -8  -2   22.09    7.44   0
   2  -8   2   21.23   10.46   0
   4  -8   2  154.39   11.49   0
  -4   8  -2  121.81   11.52   0
   4   8   2  140.56   10.08   0
  -4  -8  -2  162.11    9.90   0
   4  -8   2  139.44    9.82   0
  -4  -8  -2  149.51   10.93   0
   6  -8   2  495.23   14.31   0
   6   8   2  449.57   12.87   0
  -6  -8  -2  550.16   12.83   0
  -6  -8  -2  481.05   13.06   0
   6  -8   2  506.56   12.67   0
 -20   0   3  -11.22   10.07   0
  20   0  -3    2.01    9.31   0
  18   0  -3   -5.24    7.63   0
 -18   0   3    2.40    8.36   0
 -16   0   3   -0.51    8.93   0
  16   0  -3    2.85    7.82   0
  14   0  -3    1.10    8.08   0
 -14   0   3   -0.67    9.61   0
  12   0  -3   -2.25    7.96   0
 -12   0   3    2.16   10.18   0
  10   0  -3   -1.55    8.36   0
 -10   0   3    4.78   11.11   0
  -8   0   3 -128.06   14.71   0
   8   0  -3    1.79    8.78   0
   6   0  -3    1.72   10.08   0
  -6   0   3    8.29   13.85   0
   4   0  -3    0.79   10.43   0
  -4   0   3   -0.42   13.84   0
  -2   0   3   -2.80   12.95   0
   2   0  -3   -4.32    9.80   0
   0   0  -3    3.97   15.12   0
   0   0   3    4.55   14.60   0
   0   0  -3    7.98   16.75   0
  -2   0  -3    2.43   13.83   0
   2   0   3    3.14   13.07   0
  -2   0  -3   -2.95   19.66   0
   4   0   3    2.07   13.35   0
  -4   0  -3   -3.12   14.56   0
   6   0   3   -4.97   13.64   0
  -6   0  -3   -2.97   13.16   0
  -8   0  -3    1.68   12.24   0
   8   0   3    1.20   11.48   0
  10   0   3   -0.96   11.26   0
 -10   0  -3   -6.23   11.23   0
  12   0   3    4.09   10.56   0
 -12   0  -3    3.30   10.04   0
  14   0   3    5.01   12.98   0
 -14   0  -3   -6.35   12.45   0
 -16   0  -3    3.32   11.95   0
  16   0   3   -2.83   12.52   0
  19   1  -3  213.00   11.64   0
 -19  -1   3  226.04   13.29   0
  19  -1  -3  341.96   12.16   0
 -19   1   3  313.80   12.73   0
 -17  -1   3  206.16   10.93   0
  17  -1  -3  257.84   11.38   0
  17   1  -3  175.62    9.43   0
 -17   1   3  235.41   10.17   0
  15   1  -3   23.93    8.33   0
 -15   1   3   26.79    9.22   0
  15  -1  -3   33.12    7.92   0
 -15  -1   3   15.79    9.79   0
 -13  -1   3  330.72   12.73   0
  13   1  -3  306.98   10.78   0
 -13   1   3  334.47   11.91   0
  13  -1  -3  347.39   10.50   0
  11  -1  -3   40.66    8.21   0
 -11   1   3   43.40   10.45   0
  11   1  -3   32.96    8.74   0
 -11  -1   3   29.05   11.32   0
  -9  -1   3  251.24   10.95   0
   9  -1  -3  287.25   10.51   0
  -9   1   3  335.83   13.27   0
   9   1  -3  254.61   10.93   0
  -7  -1   3 2847.25   27.41   0
   7  -1  -3 3373.73   26.20   0
   7   1  -3 2607.01   24.42   0
  -7   1   3 3596.59   28.55   0
  -5  -1   3 8497.47   48.25   0
   5   1  -3 8607.48   47.20   0
   5  -1  -3 8865.44   44.59   0
  -5   1   3 7803.56   43.48   0
  -3  -1   3  768.81   22.51   0
  -3   1   3  909.97   20.70   0
   3   1  -3  829.18   20.54   0
   3  -1  -3  724.00   17.23   0
   1  -1  -3 4981.64   41.12   0
   1  -1  -3 5066.16   39.82   0
   1   1  -3 5091.29   55.49   0
  -1   1   3 4498.68   37.84   0
  -1   1   3 5310.99   42.37   0
  -1  -1  -3    2.04   11.41   0
   1   1   3    2.47   12.99   0
  -1  -1  -3    2.87   13.68   0
   1   1   3    4.10   11.76   0
   3   1   3   -0.29   10.95   0
  -3  -1  -3    3.65   10.64   0
  -3  -1  -3    0.80   13.30   0
   5  -1   3   12.84   17.02   0
  -5   1  -3    4.04   15.54   0
  -5  -1  -3   11.45   12.67   0
   5   1   3   48.16   11.95   0
  -5  -1  -3   45.54   11.23   0
   7  -1   3   26.86   13.53   0
  -7  -1  -3    6.04   14.32   0
   7   1   3   25.37   11.71   0
  -7   1  -3   16.43   12.54   0
  -9  -1  -3  910.45   22.09   0
   9   1   3 1180.75   21.18   0
  -9   1  -3  728.35   20.99   0
   9  -1   3 1238.24   27.88   0
  11   1   3  403.38   15.24   0
 -11  -1  -3  319.95   15.68   0
 -11   1  -3  255.72   13.77   0
  11  -1   3  410.24   18.05   0
 -13  -1  -3   55.70   11.63   0
  13   1   3   67.54    9.58   0
 -13   1  -3   69.44   10.81   0
  13  -1   3  108.27   14.28   0
  15  -1   3  234.49   19.73   0
 -15  -1  -3  113.67   12.60   0
 -15   1  -3  157.33   16.08   0
  15   1   3  147.95   15.73   0
 -20   2   3    9.78   11.95   0
  20   2  -3   -3.51    9.65   0
  20  -2  -3   -0.91    9.16   0
 -20  -2   3    6.75   10.43   0
 -18  -2   3   20.99   10.93   0
  18  -2  -3   32.48   11.17   0
 -18   2   3   37.71   12.20   0
  18   2  -3   16.75    9.76   0
 -16  -2   3    4.01    9.08   0
  16  -2  -3    4.93    7.08   0
 -16   2   3    0.47    8.16   0
  16   2  -3   14.30    7.53   0
  14  -2  -3  156.47    8.84   0
 -14  -2   3  109.68    8.21   0
  14   2  -3  115.11    9.30   0
 -14   2   3  161.55   10.08   0
  12   2  -3  142.62    9.77   0
 -12   2   3  134.17   10.47   0
 -12  -2   3  130.11   12.00   0
  12  -2  -3  144.33    8.81   0
 -10  -2   3 1283.07   18.54   0
 -10   2   3 1673.42   20.82   0
  10   2  -3 1440.75   17.42   0
  10  -2  -3 1698.43   17.76   0
  -8  -2   3   18.47   12.65   0
  -8   2   3   15.12   11.00   0
   8   2  -3   19.07    9.22   0
   8  -2  -3   15.95    7.93   0
  -6  -2   3   12.40    9.49   0
  -6   2   3    6.89   11.46   0
   6  -2  -3   21.05    8.12   0
   6   2  -3   25.44    9.67   0
  -4  -2   3 1395.20   22.76   0
   4  -2  -3 1271.66   17.54   0
   4   2  -3 1380.58   20.53   0
   4  -2  -3 1504.40   20.83   0
  -4   2   3 1543.11   20.96   0
   2  -2  -3    1.43   12.63   0
  -2   2   3    6.53   12.46   0
   2   2  -3   10.84   10.35   0
  -2  -2   3    4.23   14.45   0
  -2   2   3    5.57    9.03   0
   2  -2  -3    4.75    6.36   0
   0  -2  -3 2046.72   21.86   0
   0  -2   3 2661.74   34.25   0
   0  -2  -3 1795.72   22.86   0
   0   2  -3 2505.22   33.14   0
   0   2   3 1954.16   23.17   0
   0   2   3 1775.93   20.82   0
   0  -2   3 1978.85   31.59   0
   2  -2   3   -1.22   13.65   0
   2  -2   3   -1.76   11.75   0
   2   2   3    1.09    8.68   0
  -2  -2  -3    1.46   12.56   0
  -2  -2  -3    2.55    8.45   0
  -2   2  -3   -0.73   11.15   0
  -4  -2  -3  404.44   12.34   0
  -4   2  -3  553.85   24.75   0
   4   2   3  373.85   12.51   0
   4  -2   3  317.41   17.53   0
  -4  -2  -3  410.96   15.52   0
   4  -2   3  556.77   24.18   0
   6  -2   3   15.58   12.30   0
   6  -2   3   25.89   13.92   0
  -6   2  -3   27.53   14.66   0
  -6  -2  -3   21.64    8.83   0
   6   2   3   26.42    9.37   0
  -6  -2  -3   22.08   12.09   0
   8  -2   3   53.86   12.71   0
   8  -2   3   50.59   13.42   0
   8   2   3   49.00    9.60   0
  -8  -2  -3   37.06   11.84   0
  -8   2  -3   60.41   13.16   0
  -8  -2  -3   54.18    8.90   0
 -10  -2  -3  287.71   14.11   0
  10   2   3  438.63   14.99   0
  10  -2   3  398.82   17.15   0
 -10   2  -3  399.31   17.61   0
  10  -2   3  462.60   19.36   0
  12   2   3    5.36    8.33   0
  12  -2   3    3.16   10.04   0
  12  -2   3    1.69   11.88   0
 -12   2  -3   -0.32   12.32   0
 -12  -2  -3   -2.79   11.29   0
 -14  -2  -3    9.83   13.72   0
  14  -2   3   11.23   11.87   0
  14   2   3   18.25   10.44   0
 -14   2  -3   14.47   13.86   0
 -14  -2  -3   19.64    9.95   0
  14  -2   3   21.11   16.06   0
  19  -3  -3   19.58    8.79   0
 -19  -3   3    9.94   10.69   0
  19   3  -3    9.63    9.73   0
 -19   3   3   16.98    9.68   0
  17   3  -3  107.49    9.02   0
 -17  -3   3  107.18   11.02   0
  17  -3  -3  135.18    8.72   0
 -17   3   3  130.19    9.21   0
  15  -3  -3  782.74   13.46   0
 -15   3   3  812.83   13.96   0
  15   3  -3  568.17   12.17   0
 -15  -3   3  549.17   14.65   0
 -13   3   3  700.86   13.53   0
 -13  -3   3  590.46   14.31   0
  13   3  -3  483.18   11.72   0
  13  -3  -3  731.28   12.74   0
  11   3  -3  198.52    7.92   0
 -11  -3   3  295.54   12.84   0
  11  -3  -3  287.34    9.92   0
 -11   3   3  278.11   11.43   0
   9  -3  -3 1315.70   16.08   0
   9   3  -3 1303.57   16.52   0
  -9   3   3 1628.35   18.40   0
   9  -3  -3 1698.15   18.67   0
  -9  -3   3 1186.50   17.59   0
  -7  -3   3 1138.60   18.53   0
  -7   3   3  798.70   13.16   0
   7  -3  -3  956.24   14.26   0
   7  -3  -3  802.90   12.99   0
   7   3  -3 1106.33   16.02   0
  -5   3   3  515.03   14.19   0
   5  -3  -3  615.51   12.25   0
   5   3  -3  480.91   13.18   0
  -5  -3   3  601.73   16.71   0
   5  -3  -3  495.90   13.99   0
   3  -3  -3 5191.91   28.84   0
   3   3  -3 5081.61   33.61   0
  -3   3   3 4794.97   28.00   0
  -3  -3   3 5430.82   36.32   0
   3  -3  -3 4432.21   27.16   0
  -3   3   3 4517.11   27.87   0
   1   3  -3 2202.19   24.59   0
   1  -3  -3 2267.24   20.30   0
  -1   3   3 2036.78   19.66   0
  -1  -3   3 2445.70   25.07   0
  -1   3   3 1914.95   20.59   0
  -1  -3   3 1961.59   25.15   0
   1  -3  -3 1789.54   20.45   0
  -1  -3  -3  801.17   13.90   0
   1  -3   3  730.08   18.56   0
   1   3   3  717.31   13.43   0
   1   3   3  753.06   15.95   0
  -1  -3  -3  730.01   16.10   0
  -1   3  -3  962.63   18.73   0
   1  -3   3 1028.58   19.27   0
   3  -3   3   80.05   13.73   0
  -3   3  -3   85.43   10.69   0
  -3  -3  -3   74.43    8.82   0
   3  -3   3   66.83   11.10   0
  -3  -3  -3   56.15    8.67   0
   3   3   3   64.03    9.05   0
   5   3   3 1860.06   19.83   0
  -5  -3  -3 2013.42   19.75   0
  -5   3  -3 2653.68   33.92   0
   5  -3   3 2475.71   34.08   0
  -5  -3  -3 1684.58   20.04   0
   5  -3   3 2011.12   28.00   0
  -7  -3  -3  798.04   13.97   0
  -7   3  -3 1178.26   25.42   0
   7   3   3  754.16   14.42   0
  -7  -3  -3  685.95   18.50   0
   7  -3   3  854.22   22.71   0
   7  -3   3  746.40   19.91   0
  -9  -3  -3  280.58   13.79   0
   9  -3   3  343.37   18.06   0
  -9   3  -3  408.52   18.20   0
   9   3   3  294.35   11.11   0
  -9  -3  -3  302.99   10.50   0
   9  -3   3  281.37   15.54   0
 -11  -3  -3  523.04   16.20   0
  11  -3   3  606.45   23.63   0
 -11  -3  -3  620.50   13.06   0
  11  -3   3  617.40   20.88   0
 -11   3  -3  751.78   22.74   0
  11   3   3  576.54   13.51   0
 -13  -3  -3  467.06   18.44   0
  13   3   3  632.18   18.19   0
  13  -3   3  848.82   27.31   0
 -13   3  -3  814.08   24.93   0
  13  -3   3  742.35   24.58   0
 -13  -3  -3  666.14   17.14   0
  15  -3   3   32.68   15.99   0
 -15  -3  -3   37.56   12.00   0
  15   3   3   22.57   10.69   0
  15  -3   3   45.91   20.11   0
 -15   3  -3   38.57   17.39   0
 -15  -3  -3   27.11   13.31   0
  18   4  -3    9.29   10.14   0
  18  -4  -3   22.24   10.72   0
 -18   4   3   21.33    9.79   0
 -18  -4   3    2.79   10.98   0
  18  -4  -3   12.32    9.63   0
  16   4  -3  100.58   10.01   0
 -16   4   3  159.61   12.39   0
  16  -4  -3  170.91   10.96   0
 -16  -4   3  109.89   10.67   0
  16  -4  -3  134.20    9.16   0
 -14   4   3    2.21    9.78   0
 -14  -4   3   -3.19    9.24   0
  14  -4  -3   16.41    9.53   0
  14  -4  -3   -2.35    6.57   0
  14   4  -3   -4.79    7.85   0
 -12  -4   3   12.72   10.48   0
 -12   4   3   14.70    8.88   0
  12  -4  -3   16.44    7.30   0
  12  -4  -3   23.44    8.82   0
  12   4  -3   23.88    8.76   0
  10  -4  -3   -1.53    7.28   0
 -10   4   3    6.51    9.37   0
 -10  -4   3   -9.75   10.78   0
  10   4  -3  -13.03    8.95   0
  10  -4  -3    4.49    9.11   0
  -8   4   3  148.34   10.73   0
   8   4  -3  130.72   10.12   0
   8  -4  -3  131.00   10.53   0
   8  -4  -3  145.37    8.82   0
  -8  -4   3  111.37   12.02   0
  -6   4   3    2.02    7.13   0
  -6  -4   3   16.87   11.67   0
   6   4  -3   17.81    9.01   0
   6  -4  -3   10.62    7.04   0
   6  -4  -3    9.98    7.48   0
   4  -4  -3  183.69    8.95   0
  -4   4   3  184.46    8.74   0
  -4   4   3  166.65    8.90   0
   4  -4  -3  166.75    8.75   0
  -4  -4   3  204.19   13.03   0
   4   4  -3  198.77   10.86   0
  -2   4   3  243.38    9.52   0
  -2  -4   3  286.95   13.52   0
   2   4  -3  304.50   11.57   0
  -2  -4   3  349.21   11.58   0
   2  -4  -3  247.42    9.39   0
  -2   4   3  266.91    9.52   0
   2  -4  -3  285.14    9.74   0
   0   4  -3  396.19   11.79   0
   0  -4  -3  314.12   12.63   0
   0   4   3  334.11   12.52   0
   0  -4  -3  349.87   10.52   0
   0  -4   3  453.94   12.40   0
   0   4   3  293.02   10.13   0
   0  -4   3  363.81   14.04   0
   2  -4   3   41.27   13.29   0
   2  -4   3   26.36    8.29   0
  -2  -4  -3   17.71   11.02   0
  -2  -4  -3   28.02    6.00   0
   2   4   3   30.26    6.14   0
  -2   4  -3   28.03    8.16   0
  -4  -4  -3   -4.35   10.70   0
   4   4   3  -10.52    8.49   0
   4  -4   3    2.51    9.23   0
   4  -4   3   10.49   12.21   0
  -4  -4  -3    2.90    8.18   0
  -6  -4  -3   66.81    8.59   0
   6  -4   3   50.79   10.21   0
  -6  -4  -3   62.51   10.44   0
   6   4   3   54.56    8.97   0
   6  -4   3   98.44   12.20   0
  -8   4  -3  175.51   14.95   0
  -8  -4  -3  145.92    8.94   0
   8   4   3  107.04   11.53   0
   8  -4   3  143.09   14.41   0
  -8  -4  -3  104.30   10.46   0
   8  -4   3   96.42   10.62   0
 -10  -4  -3   17.21   11.33   0
  10  -4   3   22.03   10.23   0
 -10  -4  -3   21.20    7.73   0
  10  -4   3   13.51   10.91   0
  10   4   3   24.43    8.10   0
 -10   4  -3   25.95   12.24   0
  12  -4   3   11.66   14.03   0
 -12  -4  -3   20.59   11.17   0
 -12   4  -3   13.27   16.44   0
  12   4   3   14.05    9.98   0
  12  -4   3   10.17   12.55   0
 -12  -4  -3    9.06    9.40   0
 -14  -4  -3   39.24    9.67   0
  14  -4   3   34.36   15.31   0
  14  -4   3   32.30   15.56   0
 -14   4  -3   35.68   16.73   0
 -14  -4  -3   11.83   11.35   0
  14   4   3   46.03   10.45   0
  17   5  -3  232.89   11.60   0
  17  -5  -3  196.31   12.27   0
 -17   5   3  273.26   12.12   0
 -17  -5   3  216.93   12.65   0
  17  -5  -3  206.75   11.91   0
 -15  -5   3   90.37   11.72   0
 -15   5   3  154.32   12.95   0
  15  -5  -3  150.17   12.98   0
  15  -5  -3   85.54    9.68   0
  15   5  -3   98.29   10.74   0
  13   5  -3   22.81    8.00   0
  13  -5  -3   13.35    6.82   0
 -13   5   3    8.08    8.13   0
 -13  -5   3   29.03    9.13   0
  13  -5  -3   10.78    8.02   0
 -11   5   3  109.26    9.27   0
  11  -5  -3   94.20    9.15   0
 -11  -5   3  110.11   10.38   0
  11   5  -3  113.11    9.00   0
  11  -5  -3   92.04    7.94   0
   9  -5  -3 1149.56   15.63   0
  -9   5   3 1223.38   15.59   0
   9  -5  -3  958.79   14.16   0
  -9  -5   3 1061.17   15.91   0
   9   5  -3  971.70   14.08   0
  -7  -5   3  541.20   13.69   0
   7  -5  -3  488.81   12.16   0
  -7   5   3  510.27   12.36   0
   7  -5  -3  508.24   11.05   0
   7   5  -3  485.84   10.01   0
   5  -5  -3  358.55    9.43   0
   5  -5  -3  484.43   10.88   0
  -5   5   3  354.03    9.46   0
  -5   5   3  477.54   10.67   0
   5   5  -3  405.33   11.70   0
  -5  -5   3  429.16   13.43   0
  -5  -5   3  469.18   11.31   0
   3   5  -3 1566.82   17.37   0
  -3  -5   3 1734.80   17.34   0
   3  -5  -3 1869.85   18.15   0
   3  -5  -3 1975.11   17.18   0
  -3   5   3 1907.34   18.29   0
  -3  -5   3 1504.23   15.98   0
  -3   5   3 1766.78   16.60   0
  -1   5   3 2271.98   18.66   0
  -1  -5   3 2329.90   20.37   0
   1  -5  -3 2543.99   19.38   0
  -1   5   3 2109.43   18.71   0
  -1  -5   3 2086.01   20.54   0
   1  -5  -3 2003.65   18.63   0
   1   5  -3 1922.77   19.29   0
  -1   5  -3    8.47    7.63   0
  -1  -5  -3   13.46    7.90   0
   1   5   3    1.85    8.06   0
   1  -5   3    6.82    7.89   0
   1  -5   3   13.40   12.88   0
  -1  -5  -3    1.13   10.27   0
  -3  -5  -3   26.76    9.84   0
   3  -5   3   11.75    9.61   0
  -3  -5  -3    0.23    7.80   0
   3   5   3   -6.98    8.06   0
  -3   5  -3    4.90    8.91   0
   3  -5   3    0.04    9.10   0
   5   5   3  295.11   10.31   0
  -5  -5  -3  320.91    9.96   0
   5  -5   3  233.04   12.02   0
  -5  -5  -3  267.42    8.73   0
   5  -5   3  275.22   12.08   0
   7  -5   3   92.07   11.36   0
  -7  -5  -3   81.74    9.65   0
   7  -5   3   71.12    9.51   0
  -7  -5  -3  100.65    8.13   0
   7   5   3   89.55    8.56   0
   9  -5   3   -1.08    9.75   0
  -9  -5  -3   13.46    8.44   0
  -9  -5  -3    5.03    7.21   0
   9  -5   3    3.33    8.02   0
   9   5   3    0.49    7.51   0
  11  -5   3   48.61   13.91   0
 -11  -5  -3   69.07    9.67   0
 -11  -5  -3   55.11   10.83   0
  11   5   3   50.34   10.13   0
  11  -5   3   49.62   10.92   0
  13  -5   3  107.03   14.58   0
 -13  -5  -3  125.46   10.53   0
 -13  -5  -3   90.59   11.50   0
  13  -5   3  122.34   18.14   0
  13   5   3  121.71   11.24   0
  14   6  -3   29.42   10.07   0
  14  -6  -3   14.20   10.09   0
 -14   6   3   22.74    9.82   0
 -14  -6   3   38.62   10.64   0
  14  -6  -3   28.36    8.67   0
  12  -6  -3    5.73    7.69   0
 -12  -6   3   -4.90    8.63   0
 -12   6   3    8.63    7.83   0
  12   6  -3    0.64    7.87   0
  12  -6  -3    4.60    6.56   0
 -10   6   3    5.37    8.13   0
  10   6  -3    0.50    7.80   0
 -10  -6   3   -9.89    6.37   0
  10  -6  -3   -5.32    6.69   0
  10  -6  -3    5.90    8.08   0
   8  -6  -3  768.22   12.78   0
  -8  -6   3  903.34   14.28   0
   8   6  -3  801.41   11.67   0
   8  -6  -3  824.51   12.80   0
  -8  -6   3  942.74   11.65   0
  -8   6   3  780.54   13.08   0
  -6  -6   3  680.28   12.00   0
  -6   6   3  509.85   11.87   0
   6  -6  -3  607.73   11.82   0
   6   6  -3  569.54   12.02   0
  -6  -6   3  578.50   12.75   0
   6  -6  -3  505.67   11.81   0
  -4  -6   3  483.06   10.84   0
   4  -6  -3  427.42   11.60   0
   4   6  -3  391.71   10.95   0
   4  -6  -3  446.09   10.51   0
  -4  -6   3  461.52   12.48   0
  -4   6   3  376.23   10.25   0
  -4   6   3  442.90   11.41   0
  -2   6   3  440.01    8.97   0
   2  -6  -3  580.85   11.05   0
   2  -6  -3  575.43   13.16   0
   2   6  -3  525.20   11.71   0
  -2  -6   3  528.76   12.64   0
  -2   6   3  579.60   13.21   0
  -2  -6   3  598.02   12.05   0
   0  -6  -3   26.15    9.83   0
   0   6  -3   43.38    7.95   0
   0  -6   3   41.87    9.77   0
   0  -6  -3   42.85    7.89   0
   0  -6   3   49.51    8.12   0
   0   6   3   23.40    8.00   0
  -2  -6  -3  314.84    8.84   0
   2  -6   3  358.24   14.16   0
   2  -6   3  341.69   10.31   0
   2   6   3  310.04   10.28   0
  -2  -6  -3  386.24   10.29   0
  -2   6  -3  262.96   10.05   0
   4  -6   3  279.88    9.87   0
   4  -6   3  288.54   11.50   0
   4   6   3  260.75    9.69   0
  -4  -6  -3  272.55   10.82   0
  -4  -6  -3  317.41    9.58   0
  -4   6  -3  199.25    9.70   0
  -6  -6  -3  228.03    9.14   0
   6  -6   3  198.53    9.07   0
   6  -6   3  217.25   12.54   0
  -6  -6  -3  211.39    9.92   0
   6   6   3  190.64    9.37   0
   8   6   3  284.51   11.46   0
   8  -6   3  310.71   13.26   0
   8  -6   3  237.28   11.60   0
  -8  -6  -3  240.17   12.25   0
  -8  -6  -3  324.25   11.09   0
  10   6   3    6.08    9.67   0
  10  -6   3   -0.76   12.24   0
 -10  -6  -3    5.57    9.19   0
 -10  -6  -3    7.26   10.37   0
  10  -6   3    1.20   10.45   0
 -13  -7   3  270.14   10.95   0
 -13   7   3  245.41   11.82   0
 -13  -7   3  253.69   11.55   0
  13   7  -3  245.16   11.43   0
  13  -7  -3  220.58   10.59   0
  13  -7  -3  219.06   11.64   0
 -11   7   3  155.69   11.11   0
 -11  -7   3  177.98   10.47   0
 -11  -7   3  147.20   11.56   0
  11  -7  -3  171.54    9.83   0
  11  -7  -3  140.49   11.03   0
  11   7  -3  152.61   10.69   0
   9   7  -3   51.45    9.81   0
  -9  -7   3   48.68    9.23   0
  -9   7   3   55.50    9.99   0
   9  -7  -3   57.09    8.59   0
   9  -7  -3   35.06   10.23   0
  -9  -7   3   27.43   10.74   0
   7  -7  -3  209.56    8.37   0
  -7   7   3  182.95    9.31   0
  -7  -7   3  238.32    8.99   0
  -7  -7   3  210.44    9.97   0
   7  -7  -3  186.70    9.25   0
   7   7  -3  202.90    9.12   0
  -5   7   3  560.67   11.68   0
  -5  -7   3  635.11   12.04   0
   5   7  -3  528.65   11.74   0
   5  -7  -3  590.47   11.77   0
  -5  -7   3  592.88   12.11   0
   5  -7  -3  614.10   10.83   0
  -5   7   3  486.47   10.69   0
   3   7  -3   31.54    7.90   0
  -3   7   3   21.47    7.11   0
   3  -7  -3   28.12    7.34   0
   3  -7  -3   31.29    6.12   0
  -3  -7   3   36.33    8.84   0
  -3  -7   3   30.44    7.45   0
   1   7  -3  191.15    9.27   0
  -1   7   3  164.25    6.66   0
  -1  -7   3  206.00   10.10   0
   1  -7  -3  221.07    7.01   0
  -1  -7   3  233.35    9.28   0
   1  -7  -3  219.91    9.99   0
  -1   7  -3  155.24    8.68   0
  -1  -7  -3  218.18    8.82   0
   1  -7   3  201.94   10.23   0
   1  -7   3  206.98    8.90   0
  -1  -7  -3  207.87    9.77   0
   1   7   3  178.76    8.92   0
  -3   7  -3  148.27    9.77   0
  -3  -7  -3  203.83    8.92   0
   3  -7   3  195.00   10.12   0
   3   7   3  165.53    8.87   0
  -3  -7  -3  191.72    9.69   0
   3  -7   3  184.61   10.25   0
   5  -7   3   24.52   13.13   0
   5   7   3   30.86    9.51   0
   5  -7   3   21.15   10.54   0
  -5  -7  -3   40.74    9.19   0
  -5  -7  -3   30.59   10.52   0
   7  -7   3   90.46   11.31   0
  -7  -7  -3  118.52    9.82   0
   7   7   3   99.06   10.17   0
   7  -7   3   91.66    9.53   0
  -7  -7  -3   78.39   10.69   0
   9  -7   3  171.85   14.82   0
  -9  -7  -3  189.85   10.92   0
   9  -7   3  162.23   10.78   0
   9   7   3  166.11   11.12   0
  -9  -7  -3  185.01   11.51   0
 -10  -8   3  123.89    9.91   0
 -10   8   3   87.72   10.63   0
 -10  -8   3   65.57   10.84   0
  10  -8  -3   91.01    9.50   0
  10   8  -3   84.76   10.35   0
  10  -8  -3   82.56   10.62   0
  -8  -8   3  258.67   10.70   0
   8  -8  -3  193.76    8.80   0
   8  -8  -3  221.39   10.33   0
   8   8  -3  212.44   11.06   0
  -8  -8   3  194.55   11.87   0
  -8   8   3  187.22    8.81   0
   6   8  -3  110.58    7.57   0
  -6   8   3   94.08   10.76   0
  -6  -8   3  152.18    9.93   0
  -6  -8   3  116.76   11.01   0
   6  -8  -3  114.86   10.52   0
   6  -8  -3  125.21    9.20   0
  -4  -8   3   18.26    9.01   0
   4  -8  -3    7.08    9.02   0
  -4  -8   3   -9.48   10.48   0
   4  -8  -3   -4.64   10.21   0
  -4   8   3    3.80    8.85   0
   4   8  -3    6.57    9.32   0
  -2   8   3  100.44    9.53   0
   2  -8  -3   99.56   11.11   0
   2   8  -3   90.98   10.47   0
  -2  -8   3  115.25    9.80   0
   2  -8  -3  119.51    9.55   0
  -2  -8   3   81.07   10.91   0
   0  -8  -3   36.06   10.60   0
   0  -8   3   38.26    9.42   0
   0   8  -3   45.86   11.62   0
   0  -8  -3   53.44    9.26   0
   0  -8   3   51.24   10.61   0
   0   8   3   41.48    6.97   0
  -2  -8  -3    8.95   10.36   0
   2   8   3    7.84    9.51   0
   2  -8   3   22.68    8.93   0
  -2   8  -3   16.39   10.79   0
   2  -8   3    5.32   10.54   0
  -2  -8  -3   19.76    9.18   0
  -4  -8  -3    4.01    8.91   0
  -4  -8  -3   10.87    7.07   0
  -4   8  -3   17.92    8.82   0
   4  -8   3    5.91    8.82   0
   4  -8   3    7.93   10.32   0
   4   8   3   -1.01    9.66   0
  20   0  -4    4.16    9.12   0
 -20   0   4    1.62   10.15   0
 -18   0   4 1266.52   17.33   0
  18   0  -4 1173.90   15.84   0
  16   0  -4 1837.50   18.50   0
 -16   0   4 1821.14   18.76   0
  14   0  -4  882.02   13.75   0
 -14   0   4  852.12   14.88   0
  12   0  -4  157.50    9.24   0
 -12   0   4  135.46   11.36   0
  10   0  -4 1294.77   16.26   0
 -10   0   4 1079.05   17.40   0
   8   0  -4  107.32    9.38   0
  -8   0   4   90.62   12.63   0
   6   0  -4 2070.70   22.17   0
  -6   0   4 2456.65   26.30   0
  -4   0   4 1497.27   23.89   0
   4   0  -4 1537.15   22.22   0
   0   0  -4 1385.23   30.36   0
   0   0  -4 1417.22   28.60   0
   0   0   4 1527.62   30.61   0
   2   0   4   25.10   13.97   0
  -2   0  -4   29.26   12.92   0
  -2   0  -4   49.14   20.86   0
  -4   0  -4  938.68   28.81   0
  -4   0  -4  858.86   24.29   0
   4   0   4  761.34   23.43   0
  -6   0  -4  189.28   17.09   0
  -6   0  -4  243.71   16.02   0
   6   0   4  231.10   15.86   0
   8   0   4  332.15   16.49   0
  -8   0  -4  265.97   16.50   0
  10   0   4  134.93   14.66   0
 -10   0  -4   78.42   13.44   0
  12   0   4  317.86   17.18   0
 -12   0  -4  172.30   12.99   0
  14   0   4  262.00   17.65   0
 -14   0  -4  295.49   18.87   0
 -14   0  -4  168.90   14.90   0
 -21   1   4   44.52   10.41   0
  21  -1  -4   52.62   12.01   0
  21   1  -4   41.16   10.12   0
 -21  -1   4   24.09   10.76   0
 -19   1   4   25.11    9.83   0
 -19  -1   4   11.43   10.48   0
  19   1  -4    8.32   11.46   0
  19  -1  -4    8.47    8.95   0
  17   1  -4   14.02    7.64   0
  17  -1  -4    6.91    7.39   0
 -17   1   4   15.33    8.44   0
 -17  -1   4   14.59    8.92   0
  15  -1  -4  264.87    9.86   0
  15   1  -4  269.01   10.08   0
 -15   1   4  264.19   10.93   0
 -15  -1   4  267.84   13.63   0
 -13  -1   4   70.21   10.93   0
  13  -1  -4   55.43    8.41   0
  13   1  -4   42.35    8.75   0
 -13   1   4   43.27   10.29   0
  11  -1  -4  402.96   10.76   0
  11   1  -4  340.65   10.99   0
 -11  -1   4  329.76   13.18   0
 -11   1   4  481.17   13.25   0
  -9  -1   4    4.96   12.00   0
  -9   1   4    0.74   10.89   0
   9  -1  -4   10.53    7.73   0
   9   1  -4    0.09    8.54   0
  -7  -1   4  218.66   14.28   0
  -7   1   4  205.58   12.93   0
   7  -1  -4  212.84   10.08   0
   7   1  -4  209.20   10.91   0
  -5  -1   4  342.69   16.61   0
  -5   1   4  332.31   15.22   0
   5  -1  -4  290.46    9.66   0
   5   1  -4  337.96   13.26   0
  -3   1   4  102.07   13.92   0
  -3  -1   4  112.53   15.23   0
   3  -1  -4   88.80   10.58   0
   3   1  -4  101.46   12.17   0
   1  -1  -4 1175.99   21.64   0
   1  -1  -4 1213.39   19.87   0
   1   1  -4 1168.35   28.24   0
  -1  -1   4 1120.69   27.60   0
  -1   1   4 1251.01   21.99   0
   1   1   4    9.26   10.55   0
  -1  -1  -4   13.16   10.15   0
   1   1   4   14.72   11.40   0
  -1  -1  -4   13.15   12.16   0
   3   1   4  156.56   12.24   0
  -3  -1  -4  182.76   12.24   0
  -3  -1  -4  260.63   18.00   0
  -5  -1  -4   96.95   11.34   0
  -5  -1  -4  100.43   13.49   0
   5   1   4   79.58   11.43   0
  -7  -1  -4   71.70   11.34   0
   7  -1   4   95.39   19.71   0
  -7  -1  -4   50.33   14.53   0
  -7   1  -4   59.16   17.78   0
   7   1   4   67.14   11.84   0
   9  -1   4   -0.73   15.74   0
  -9  -1  -4   -2.18   12.23   0
  -9   1  -4   -3.13   13.50   0
   9   1   4   -1.31   10.84   0
  -9  -1  -4    1.32   10.24   0
 -11  -1  -4    5.42   11.08   0
 -11  -1  -4   16.38    9.69   0
  11   1   4   12.80   10.27   0
 -11   1  -4   15.10   13.18   0
  11  -1   4   14.87   12.58   0
  13  -1   4   11.91   16.18   0
 -13   1  -4    6.22   14.80   0
 -13  -1  -4    6.00   11.95   0
  13   1   4    6.33   12.62   0
 -13  -1  -4   19.22   14.99   0
 -15  -1  -4   -9.60   12.22   0
 -15   1  -4    0.90   14.45   0
  15  -1   4   -1.82   15.67   0
  15   1   4    3.98   12.57   0
 -15   1  -4   -1.30   17.10   0
 -15  -1  -4    7.85   12.37   0
  20   2  -4   20.46    9.46   0
 -20   2   4   28.78    9.97   0
  20  -2  -4   28.46    9.13   0
 -20  -2   4   12.59   10.50   0
 -18  -2   4  198.61   11.34   0
  18   2  -4  247.45   10.02   0
  18  -2  -4  381.79   10.34   0
 -18   2   4  320.15   10.62   0
 -16  -2   4  604.27   13.76   0
  16  -2  -4  712.00   12.48   0
 -16   2   4  629.78   12.77   0
  16   2  -4  635.25   12.56   0
  14  -2  -4  122.61    8.56   0
 -14  -2   4  113.47   10.99   0
 -14   2   4  111.73    9.89   0
  14   2  -4   92.36    9.11   0
 -12  -2   4  326.39   13.25   0
  12   2  -4  339.44   10.90   0
  12  -2  -4  377.38   10.45   0
 -12   2   4  313.70   11.82   0
 -10   2   4  127.03   10.92   0
 -10  -2   4  101.31   12.38   0
  10   2  -4   77.41    6.99   0
  10  -2  -4   83.66    8.43   0
  -8  -2   4  401.56   15.05   0
  -8   2   4  338.66   13.18   0
   8   2  -4  298.85    9.38   0
   8  -2  -4  368.49   10.82   0
  -6  -2   4  158.47   14.43   0
   6  -2  -4  146.41    9.45   0
   6   2  -4  127.03   10.67   0
  -6   2   4  117.99   12.33   0
  -4   2   4 4189.22   29.09   0
  -4  -2   4 4670.95   36.05   0
   4  -2  -4 4072.20   27.37   0
   4  -2  -4 3825.71   28.51   0
   4   2  -4 4142.87   32.77   0
   2  -2  -4 6498.15   36.37   0
  -2  -2   4 7462.82   51.29   0
   2  -2  -4 6751.42   34.94   0
  -2   2   4 6935.55   37.21   0
  -2   2   4 7297.59   37.77   0
   2   2  -4 7342.23   48.51   0
   0   2   4 8060.64   42.15   0
   0   2   4 5749.75   34.02   0
   0  -2  -4 6685.39   36.16   0
   0  -2   4 6842.20   57.69   0
   0   2  -4 8551.99   63.30   0
   0  -2  -4 7814.02   40.39   0
  -2   2  -4 2168.06   41.90   0
   2  -2   4 2158.79   41.75   0
  -2  -2  -4 2074.33   21.50   0
   2   2   4 1804.71   20.53   0
  -2  -2  -4 1820.93   22.51   0
   2  -2   4 1934.94   43.46   0
   4   2   4 1016.38   16.28   0
  -4  -2  -4 1085.40   19.31   0
  -4  -2  -4 1139.16   16.81   0
  -6  -2  -4  281.62   14.24   0
   6   2   4  202.06   10.86   0
  -6  -2  -4  211.57   10.45   0
  -8  -2  -4   69.40    9.04   0
  -8  -2  -4   60.49   13.65   0
   8   2   4   62.52    9.51   0
  10  -2   4    7.07   20.97   0
  10  -2   4    5.80   16.31   0
 -10  -2  -4    9.59   11.60   0
 -10  -2  -4    1.06    7.68   0
  10   2   4   -0.12   10.20   0
 -10   2  -4   10.96   17.19   0
 -12   2  -4  256.06   25.38   0
 -12  -2  -4  191.65   11.60   0
  12  -2   4  235.90   24.34   0
 -12  -2  -4  221.71   10.34   0
  12   2   4  216.45   10.96   0
  12  -2   4  259.21   30.28   0
 -14  -2  -4   89.21   14.50   0
  14   2   4  115.92   12.10   0
 -14  -2  -4  126.49   11.11   0
 -19  -3   4   21.21   10.81   0
  19  -3  -4   27.08    8.87   0
 -19   3   4   11.23    9.88   0
  19   3  -4    8.50    9.81   0
  17  -3  -4   -5.51    6.90   0
 -17  -3   4   11.35    8.75   0
 -17   3   4   -1.86    7.96   0
  17   3  -4   14.43    7.51   0
 -15  -3   4   93.25   10.61   0
 -15   3   4  163.98   11.31   0
  15   3  -4  109.73    9.06   0
  15  -3  -4  165.27    9.97   0
 -13  -3   4  111.33   11.37   0
 -13   3   4  204.20   10.14   0
  13  -3  -4  199.71    8.94   0
  13   3  -4  145.27    9.77   0
 -11  -3   4  461.13   13.86   0
 -11   3   4  409.60   12.20   0
  11   3  -4  408.44   11.60   0
  11  -3  -4  582.85   11.60   0
   9   3  -4  252.29   10.59   0
  -9   3   4  251.10   11.67   0
   9  -3  -4  340.72   10.05   0
  -9  -3   4  260.97   13.00   0
   7  -3  -4 1176.48   15.01   0
  -7   3   4 1148.33   16.55   0
  -7  -3   4 1079.54   17.96   0
   7  -3  -4 1131.40   16.42   0
   7   3  -4 1081.39   16.05   0
   5  -3  -4   -3.46    7.75   0
  -5   3   4   12.33    7.75   0
  -5  -3   4    2.51   12.98   0
   5   3  -4    3.50    6.54   0
   5  -3  -4    4.35    7.71   0
  -3   3   4   49.77    8.45   0
   3  -3  -4   60.01   11.54   0
  -3   3   4   67.22   11.30   0
   3  -3  -4   52.75    8.19   0
   3   3  -4   52.30    9.91   0
  -3  -3   4   49.93   13.30   0
  -1  -3   4  313.41   17.75   0
   1  -3  -4  261.30    8.29   0
  -1   3   4  214.01    7.90   0
   1   3  -4  311.73   14.13   0
  -1   3   4  285.07   13.00   0
   1  -3  -4  274.07   13.05   0
  -1  -3  -4   19.24    8.04   0
  -1   3  -4   24.01   10.08   0
   1  -3   4   20.05   10.36   0
   1   3   4   15.12    8.31   0
  -1  -3  -4   19.99   11.38   0
   1   3   4   17.93   11.00   0
   1  -3   4   17.94   14.38   0
   3  -3   4 1263.17   26.03   0
   3   3   4 1094.63   15.50   0
  -3  -3  -4 1264.99   18.63   0
   3  -3   4 1280.08   27.81   0
  -3  -3  -4 1255.46   16.09   0
   5  -3   4  278.16   19.74   0
  -5  -3  -4  284.98   10.77   0
   5  -3   4  219.26   14.79   0
  -5  -3  -4  255.20   12.96   0
   5   3   4  250.73   10.85   0
   7  -3   4   15.84   14.03   0
  -7  -3  -4    6.38    8.50   0
   7  -3   4   17.35   15.95   0
  -7  -3  -4   19.06   12.59   0
   7   3   4   10.05    8.88   0
   9  -3   4    1.18   16.41   0
   9  -3   4    0.70   16.02   0
  -9  -3  -4   -1.09    9.60   0
   9   3   4    1.37    8.15   0
  -9  -3  -4   -1.11    7.71   0
 -11  -3  -4   32.45    9.63   0
  11   3   4   42.51    8.62   0
 -11  -3  -4   36.66    7.91   0
 -13  -3  -4   21.66    9.97   0
 -13  -3  -4   21.87   11.59   0
  13   3   4   28.45   10.60   0
  18  -4  -4  117.18    9.87   0
 -18  -4   4   86.73   11.44   0
 -18   4   4  139.89   12.68   0
  18  -4  -4  120.65   10.83   0
  18   4  -4   94.29   10.55   0
 -16  -4   4  184.88   10.36   0
 -16   4   4  277.83   10.41   0
  16  -4  -4  263.72   10.27   0
  16  -4  -4  202.52    9.24   0
  16   4  -4  184.80    9.72   0
  14  -4  -4  519.17   11.91   0
 -14   4   4  535.50   11.99   0
 -14  -4   4  373.76   11.83   0
  14  -4  -4  506.96   11.16   0
  14   4  -4  369.58    8.71   0
 -12   4   4  805.42   13.49   0
 -12  -4   4  757.55   14.74   0
  12  -4  -4  677.39   12.63   0
  12  -4  -4  769.15   13.60   0
  12   4  -4  589.49   10.40   0
 -10   4   4   17.97    9.31   0
 -10  -4   4    3.20   10.96   0
  10  -4  -4    6.50    7.28   0
  10  -4  -4    3.48    9.16   0
  10   4  -4   -1.18    6.15   0
   8   4  -4  110.93    9.70   0
  -8   4   4  151.01   10.47   0
   8  -4  -4  111.42    8.26   0
   8  -4  -4  122.68   10.73   0
  -8  -4   4  130.75   12.20   0
   6   4  -4  993.21   15.17   0
  -6  -4   4  874.40   16.26   0
  -6   4   4  729.92   11.89   0
   6  -4  -4  696.29   11.49   0
   6  -4  -4  803.96   12.22   0
  -4   4   4 1437.09   16.95   0
   4  -4  -4 1378.77   16.89   0
   4   4  -4 1294.97   17.31   0
   4  -4  -4 1308.86   14.78   0
  -4  -4   4 1240.26   18.58   0
  -4   4   4 1083.73   14.23   0
  -2  -4   4  277.06   10.92   0
   2  -4  -4  244.55    9.39   0
  -2  -4   4  227.22   13.54   0
   2   4  -4  237.73   10.83   0
  -2   4   4  243.95   11.93   0
  -2   4   4  209.33    9.16   0
   2  -4  -4  241.52   11.95   0
   0   4  -4 2971.21   26.31   0
   0   4   4 3121.55   20.90   0
   0  -4  -4 3385.99   22.24   0
   0  -4  -4 2873.90   20.51   0
   0  -4   4 3549.41   28.58   0
   0  -4   4 3261.17   28.29   0
   0   4   4 2880.04   20.98   0
  -2   4  -4 1870.03   24.70   0
   2   4   4 1431.38   16.28   0
  -2  -4  -4 1807.52   19.61   0
  -2  -4  -4 1752.75   17.17   0
   2  -4   4 1914.01   25.92   0
   2  -4   4 1741.28   25.04   0
  -4  -4  -4   54.30   10.97   0
   4  -4   4   72.11   12.71   0
   4   4   4   46.85    8.73   0
  -4  -4  -4   66.76    8.43   0
   4  -4   4   52.53   10.25   0
   6   4   4   37.60    8.72   0
   6  -4   4   46.11   13.32   0
  -6  -4  -4   49.50    8.24   0
   6  -4   4   33.41    9.41   0
  -6  -4  -4   31.04    9.98   0
   8  -4   4  448.59   19.22   0
  -8  -4  -4  459.38   11.24   0
  -8  -4  -4  357.96   12.64   0
   8   4   4  441.15   11.59   0
   8  -4   4  338.61   15.96   0
  10  -4   4    0.45   12.37   0
 -10  -4  -4   -8.00    8.88   0
  10  -4   4    3.62   13.21   0
 -10  -4  -4   -0.64    7.33   0
  10   4   4    4.30    7.70   0
 -12  -4  -4   69.17   10.17   0
 -12  -4  -4   63.97   11.51   0
  12   4   4   62.67   10.61   0
  17   5  -4   38.66    9.91   0
 -17  -5   4   23.51    7.71   0
  17  -5  -4   11.15    9.86   0
 -17   5   4   17.11    9.87   0
  17  -5  -4   10.81   10.65   0
  15   5  -4  116.88    8.15   0
  15  -5  -4  197.20   10.97   0
 -15  -5   4  131.04   12.04   0
 -15   5   4  205.01   11.28   0
  15  -5  -4  152.11   10.03   0
  13  -5  -4   70.37    7.62   0
  13   5  -4   79.13    8.42   0
 -13  -5   4   96.30    9.82   0
 -13   5   4   83.47    8.82   0
  13  -5  -4   55.78    8.66   0
  11   5  -4   29.09    6.11   0
  11  -5  -4   26.82    7.46   0
 -11  -5   4   50.20    9.88   0
  11  -5  -4   18.13    8.66   0
 -11   5   4   39.34    8.75   0
   9   5  -4   10.16    9.17   0
  -9   5   4   18.42    9.18   0
  -9  -5   4   25.87   10.74   0
   9  -5  -4   23.16    7.46   0
   9  -5  -4   17.22    9.20   0
  -7   5   4  -13.42    9.34   0
   7  -5  -4    9.43    7.28   0
  -7  -5   4  -13.82    7.37   0
   7   5  -4    1.76    6.30   0
   7  -5  -4  -10.97    9.16   0
   5  -5  -4  499.11   12.24   0
  -5   5   4  526.50   12.24   0
   5   5  -4  579.75   12.60   0
  -5  -5   4  605.96   14.09   0
   5  -5  -4  599.78   11.16   0
  -3  -5   4  258.60   10.10   0
  -3   5   4  233.47   11.32   0
  -3   5   4  205.81    9.16   0
   3  -5  -4  245.03    9.17   0
   3   5  -4  213.27   10.23   0
  -3  -5   4  231.62   12.42   0
   3  -5  -4  207.07   11.25   0
  -1  -5   4   76.28    8.99   0
   1  -5  -4   61.81    7.43   0
  -1   5   4   51.28    5.88   0
   1  -5  -4   56.10    6.06   0
  -1   5   4   49.43    7.41   0
  -1  -5   4   75.90   10.94   0
   1   5  -4   45.66    9.02   0
   1  -5   4   36.29    9.70   0
  -1   5  -4   29.83    9.50   0
  -1  -5  -4   28.70   10.00   0
  -1  -5  -4   41.29    8.17   0
   1   5   4   34.80    7.98   0
   1  -5   4   32.43   10.24   0
  -3  -5  -4   59.35    7.30   0
  -3  -5  -4   64.67    8.19   0
   3  -5   4   56.50    9.64   0
   3   5   4   58.05    8.45   0
  -3   5  -4   49.45    9.61   0
   3  -5   4   63.87   12.42   0
   5  -5   4  217.98   11.82   0
   5  -5   4  275.12   13.92   0
  -5  -5  -4  264.34   10.83   0
   5   5   4  263.48   10.21   0
  -5  -5  -4  283.11   10.11   0
   7  -5   4    7.22   10.37   0
   7   5   4    5.71    7.83   0
  -7  -5  -4   12.95    7.29   0
   7  -5   4    7.99    9.42   0
  -7  -5  -4    3.67    8.66   0
   9   5   4   50.19   10.06   0
  -9  -5  -4   50.98    9.61   0
   9  -5   4   52.53   13.09   0
   9  -5   4   37.66   10.88   0
  -9  -5  -4   46.73   11.19   0
  11   5   4   33.56   10.32   0
  11  -5   4   51.69   16.39   0
  11  -5   4   43.20   14.10   0
 -11  -5  -4   43.53    9.76   0
 -11  -5  -4   38.29   10.78   0
  16   6  -4  119.47   10.82   0
 -16  -6   4  143.33   11.46   0
 -16   6   4  135.11   11.47   0
  16  -6  -4  139.68   11.39   0
  16  -6  -4  124.42    9.90   0
  14   6  -4  281.38   11.67   0
 -14   6   4  369.08   12.43   0
 -14  -6   4  305.32   12.30   0
  14  -6  -4  325.52   12.45   0
  14  -6  -4  272.99   11.64   0
 -12  -6   4   69.24    9.11   0
 -12   6   4   78.61    8.82   0
  12  -6  -4   64.04    8.63   0
  12  -6  -4   65.63    7.56   0
  12   6  -4   82.70    6.11   0
 -10   6   4   69.42    8.70   0
  10   6  -4   66.85    8.42   0
 -10  -6   4   74.67    9.48   0
  10  -6  -4   68.07    7.36   0
  10  -6  -4   65.00    8.52   0
   8  -6  -4  134.26    9.36   0
  -8   6   4  126.40    9.40   0
  -8  -6   4  153.10   10.26   0
   8   6  -4  130.65    9.33   0
   8  -6  -4  131.42    7.90   0
  -6  -6   4  106.83   10.34   0
  -6  -6   4  127.87    8.97   0
  -6   6   4   79.65    9.39   0
   6  -6  -4   93.39    6.05   0
   6  -6  -4   84.86    9.30   0
   6   6  -4   97.76    9.35   0
  -4   6   4    8.28    7.41   0
  -4   6   4    5.55    8.92   0
  -4  -6   4    9.20    5.66   0
   4  -6  -4    6.16    7.42   0
   4  -6  -4    7.98    9.00   0
  -4  -6   4   26.20    9.51   0
   4   6  -4    5.16    5.91   0
   2  -6  -4  650.74   13.15   0
   2  -6  -4  752.58   12.18   0
  -2  -6   4  759.38   13.14   0
  -2   6   4  680.45   13.50   0
  -2   6   4  613.75   11.76   0
  -2  -6   4  690.93   13.66   0
   2   6  -4  639.97   12.92   0
   0  -6   4   30.32    9.45   0
   0  -6  -4    2.10    9.30   0
   0  -6  -4   27.59    7.60   0
   0   6  -4   14.96    9.38   0
   0   6   4   35.87    7.62   0
   0  -6   4   20.61    9.63   0
  -2  -6  -4  317.57   10.92   0
  -2  -6  -4  331.41    9.61   0
   2  -6   4  288.26   10.06   0
   2  -6   4  313.87   13.45   0
  -2   6  -4  230.18    9.66   0
   2   6   4  281.93    9.54   0
   4  -6   4  141.98    8.70   0
  -4  -6  -4  167.06    6.84   0
   4   6   4  140.09    6.83   0
  -4   6  -4  117.45    8.52   0
   4  -6   4  141.45   10.37   0
  -4  -6  -4  163.28    9.85   0
   6  -6   4   26.07   10.74   0
  -6  -6  -4   20.31    7.59   0
   6  -6   4   24.15    7.10   0
  -6  -6  -4   17.43    8.66   0
   6   6   4   25.69    7.80   0
   8  -6   4   20.72   12.87   0
  -8  -6  -4   15.84    9.23   0
  -8  -6  -4    0.09   10.48   0
   8  -6   4    7.06   10.34   0
   8   6   4   25.11    9.61   0
 -10  -6  -4   71.19   10.80   0
 -10  -6  -4   84.01    9.78   0
  10   6   4   60.87   10.39   0
  10  -6   4   56.93   12.62   0
  10  -6   4   79.04   15.21   0
 -13   7   4   22.94   10.02   0
  13  -7  -4   13.65    9.88   0
 -13  -7   4   16.09    9.38   0
 -13  -7   4   24.48    7.28   0
  13  -7  -4   17.60    8.66   0
  13   7  -4    8.17    9.94   0
  11   7  -4  -10.85    9.77   0
  11  -7  -4    3.75    8.42   0
 -11  -7   4   11.38   10.46   0
 -11  -7   4   17.65    9.19   0
 -11   7   4   14.22    9.77   0
  11  -7  -4   10.45    9.60   0
  -9  -7   4  134.66   10.06   0
  -9   7   4  101.21   10.69   0
   9  -7  -4  107.74    9.24   0
  -9  -7   4  129.65   10.18   0
   9   7  -4  114.20    9.45   0
   9  -7  -4  114.85   10.67   0
  -7   7   4   11.36    8.03   0
  -7  -7   4   25.37    7.38   0
  -7  -7   4   27.42    8.61   0
   7   7  -4   10.98    7.94   0
   7  -7  -4    2.43    8.21   0
   7  -7  -4   23.61    6.86   0
   5  -7  -4  466.33   10.61   0
  -5  -7   4  454.87    9.04   0
  -5   7   4  437.63   10.97   0
  -5   7   4  362.61    7.98   0
   5  -7  -4  429.02   10.88   0
  -5  -7   4  434.47   11.69   0
   5   7  -4  374.44    9.23   0
  -3  -7   4  103.98    9.39   0
   3   7  -4  100.22    8.44   0
   3  -7  -4  112.50    6.86   0
  -3   7   4  114.56    6.88   0
  -3  -7   4  131.98    8.26   0
  -3   7   4   84.68    7.76   0
   3  -7  -4  119.97    7.87   0
   1  -7  -4   14.83    6.00   0
  -1   7   4   16.64    7.30   0
   1  -7  -4   29.29    7.15   0
   1   7  -4   23.48    7.42   0
  -1  -7   4   16.85    8.61   0
  -1  -7   4    3.76    7.36   0
  -1   7  -4   43.59    7.44   0
  -1  -7  -4   41.16    8.74   0
   1   7   4   45.49    7.71   0
   1  -7   4   52.59    9.08   0
  -1  -7  -4   46.03    7.58   0
   1  -7   4   46.46    8.68   0
  -3  -7  -4   19.55    9.66   0
   3  -7   4   26.02    8.73   0
  -3   7  -4   14.45    8.83   0
  -3  -7  -4   14.39    9.39   0
   3   7   4   17.57    9.60   0
   3  -7   4   32.76   12.96   0
  -5  -7  -4   17.57    9.13   0
   5  -7   4   19.85    8.67   0
   5   7   4   47.95    9.64   0
  -5  -7  -4   22.89   10.45   0
   5  -7   4   33.54   10.67   0
   7  -7   4   31.82   10.89   0
   7   7   4   63.57    9.80   0
  -7  -7  -4   51.00    9.47   0
  -7  -7  -4   45.40   10.35   0
   7  -7   4   50.35   12.67   0
 -10   8   4  267.77   11.74   0
 -10  -8   4  346.11   11.64   0
  10  -8  -4  256.64   11.59   0
 -10  -8   4  310.50   11.99   0
  10  -8  -4  314.70   10.90   0
  10   8  -4  258.39   11.50   0
  -8  -8   4  369.83   11.64   0
   8  -8  -4  323.74   11.68   0
  -8  -8   4  303.45   12.44   0
   8  -8  -4  293.32   10.78   0
  -8   8   4  347.33   11.95   0
   8   8  -4  316.27   11.73   0
  -6  -8   4   36.60    9.31   0
  -6   8   4   52.68    9.94   0
  -6  -8   4   25.14   10.52   0
   6  -8  -4   25.54    8.68   0
   6  -8  -4   30.51   10.19   0
   6   8  -4   22.77    9.58   0
   4  -8  -4  384.48   12.09   0
  -4  -8   4  413.57   11.45   0
   4  -8  -4  378.27   10.85   0
  -4  -8   4  363.87   12.46   0
  -4   8   4  281.76   10.70   0
   4   8  -4  321.43   11.79   0
   2  -8  -4  997.14   13.90   0
   2  -8  -4  860.73   14.76   0
  -2  -8   4 1019.51   15.17   0
  -2   8   4  849.51   13.32   0
   2   8  -4  795.40   15.10   0
  -2  -8   4  885.84   15.27   0
   0   8  -4   71.36    9.79   0
   0  -8  -4   86.81   10.91   0
   0   8   4   89.47   10.04   0
   0  -8   4  125.78   10.05   0
   0  -8  -4   91.56    9.74   0
   0  -8   4   97.07   11.04   0
  -2  -8  -4   33.16   10.58   0
   2   8   4   14.80    9.77   0
   2  -8   4   35.28   11.05   0
  -2   8  -4   25.08   11.03   0
   2  -8   4   45.13   10.50   0
  -2  -8  -4   61.59    9.31   0
   4  -8   4  354.84   13.94   0
  -4  -8  -4  402.15   12.17   0
  -4  -8  -4  352.70   12.63   0
   4  -8   4  397.43   13.62   0
   4   8   4  358.02   12.05   0
  20   0  -5   -6.30    9.16   0
 -20   0   5    5.42   10.28   0
  18   0  -5   -0.51    7.51   0
 -18   0   5  -10.58    8.57   0
 -16   0   5    5.72    9.08   0
  16   0  -5   -2.96    7.65   0
  14   0  -5   -3.63    7.84   0
 -14   0   5   13.26    9.77   0
  12   0  -5    5.68    7.76   0
 -12   0   5    7.83   10.38   0
  10   0  -5   -0.73    8.14   0
 -10   0   5  -10.88   11.20   0
   8   0  -5    1.03    8.34   0
  -8   0   5    2.54   11.95   0
  -6   0   5   10.00    8.24   0
   6   0  -5   11.37    8.73   0
  -4   0   5   -6.96   12.06   0
   4   0  -5   -1.87    8.95   0
  -2   0   5    0.63   10.95   0
   2   0  -5    2.06   10.78   0
   0   0  -5    1.58   11.53   0
   0   0   5    2.92   11.59   0
   0   0  -5    1.04   13.56   0
  -2   0  -5    4.13   18.28   0
  -2   0  -5    0.80   11.60   0
  -4   0  -5    0.57   16.25   0
  -4   0  -5    1.25   12.83   0
   4   0   5    2.41   12.46   0
  -6   0  -5   -2.56   14.81   0
   6   0   5    1.69   12.54   0
  -6   0  -5   -2.04   13.16   0
   8   0   5    0.51   12.18   0
  -8   0  -5    1.24   13.00   0
  -8   0  -5    2.52   12.08   0
 -10   0  -5   -1.22   11.38   0
 -10   0  -5    2.88   12.64   0
  10   0   5   -0.04   10.48   0
 -12   0  -5    0.33   16.03   0
 -12   0  -5    4.23   13.80   0
  12   0   5    0.32   14.45   0
  14   0   5   -0.87   14.00   0
 -14   0  -5   -2.21   15.95   0
 -14   0  -5   -2.52   15.04   0
  21  -1  -5   16.43    9.28   0
  21   1  -5    9.96    9.53   0
 -21   1   5    8.71    9.96   0
 -21  -1   5   19.90   10.47   0
  19  -1  -5   69.81    7.75   0
  19   1  -5   38.97    7.81   0
 -19   1   5   41.42    8.48   0
 -19  -1   5   44.44    8.79   0
  17   1  -5   14.44    7.57   0
  17  -1  -5   20.61    7.35   0
 -17  -1   5   10.72    8.92   0
 -17   1   5   21.92    8.61   0
  15  -1  -5  807.58   12.61   0
 -15   1   5  735.84   11.79   0
  15   1  -5  783.82   12.98   0
 -15  -1   5 1156.92   16.05   0
  13  -1  -5 3358.03   22.25   0
  13   1  -5 1908.83   16.85   0
 -13   1   5 2387.72   20.28   0
 -13  -1   5 2629.43   22.18   0
 -11  -1   5  560.24   14.25   0
  11   1  -5  373.34    9.10   0
 -11   1   5  466.05   13.06   0
  11  -1  -5  496.25   11.21   0
  -9  -1   5 1281.19   18.64   0
   9   1  -5 1243.26   16.11   0
  -9   1   5 1721.60   19.43   0
   9  -1  -5 1219.59   15.35   0
   7   1  -5  230.11   10.86   0
  -7   1   5  221.88   10.01   0
  -7  -1   5  223.17   10.81   0
   7  -1  -5  223.24    8.18   0
  -5  -1   5  403.01   15.45   0
   5   1  -5  343.73   12.50   0
  -5   1   5  399.15   14.36   0
   5  -1  -5  367.82   11.69   0
   3  -1  -5    0.92    8.23   0
   3   1  -5   -0.51   11.16   0
  -3   1   5   -4.54   11.24   0
  -3  -1   5    2.36   14.16   0
   1   1  -5   69.59   14.43   0
  -1   1   5   69.98   11.83   0
   1  -1  -5   71.14    8.92   0
  -1  -1   5   67.04   12.90   0
   1  -1  -5   63.19   12.09   0
   1   1   5 2044.57   25.95   0
   1   1   5 1699.01   22.59   0
  -1  -1  -5 1911.20   25.79   0
  -1  -1  -5 1886.70   23.28   0
  -3  -1  -5 1029.42   23.45   0
  -3  -1  -5  668.66   15.37   0
   3   1   5  584.09   15.03   0
  -5  -1  -5 1274.90   28.77   0
  -5  -1  -5 1119.81   19.99   0
   5   1   5  993.53   19.48   0
   7   1   5  336.46   14.06   0
  -7  -1  -5  416.16   18.73   0
  -7  -1  -5  379.35   14.41   0
  -9  -1  -5   87.91   13.03   0
  -9  -1  -5  132.68   12.83   0
   9   1   5  120.39   12.80   0
 -11  -1  -5   -4.57   12.14   0
 -11  -1  -5   -0.21    9.43   0
  11   1   5   -0.34    9.66   0
 -13  -1  -5   31.63   14.56   0
 -13  -1  -5   17.80   13.21   0
  13   1   5   35.88   14.60   0
  20  -2  -5   43.82    9.27   0
 -20   2   5   42.89   10.24   0
  20   2  -5   31.51    9.53   0
 -20  -2   5   34.47    7.87   0
 -18   2   5   71.74    8.85   0
  18   2  -5   68.91    8.09   0
  18  -2  -5   83.41    7.79   0
 -18  -2   5   63.74    9.35   0
 -16  -2   5   13.90    9.24   0
  16  -2  -5   -0.07    7.09   0
  16   2  -5    3.37    7.94   0
 -16   2   5    0.49    8.56   0
 -14  -2   5   -9.05   10.08   0
  14   2  -5    0.85    8.08   0
 -14   2   5   -0.22    9.16   0
  14  -2  -5   -1.28    7.42   0
 -12  -2   5  425.84   13.43   0
  12   2  -5  411.97   11.32   0
 -12   2   5  335.58   11.84   0
  12  -2  -5  341.18   10.08   0
  10   2  -5  141.28    9.78   0
 -10  -2   5  178.18   12.52   0
 -10   2   5  129.44   10.83   0
  10  -2  -5  118.73    8.59   0
   8   2  -5 1331.34   17.13   0
  -8   2   5 1321.52   17.43   0
  -8  -2   5 1453.04   19.74   0
   8  -2  -5 1263.21   15.26   0
  -6  -2   5   -4.44   13.01   0
  -6   2   5    3.74   11.08   0
   6   2  -5   11.29    9.27   0
   6  -2  -5    8.57    8.10   0
   4  -2  -5   84.42   12.35   0
  -4  -2   5   99.04   13.95   0
   4  -2  -5   95.83    8.82   0
  -4   2   5   94.16   11.98   0
   4   2  -5   92.32   10.73   0
  -2  -2   5  332.91   15.82   0
  -2   2   5  337.62   13.86   0
   2  -2  -5  290.92   10.66   0
   2  -2  -5  304.75   13.91   0
   2   2  -5  312.26   13.85   0
   0   2   5  161.21   12.20   0
   0  -2   5  140.43   16.37   0
   0  -2  -5  148.91    9.15   0
   0   2  -5  201.55   16.35   0
   0  -2  -5  157.09   12.45   0
   0   2   5  119.96    9.36   0
  -2  -2  -5  559.42   12.70   0
   2   2   5  500.64   13.69   0
  -2  -2  -5  522.58   15.00   0
  -4  -2  -5    6.94    7.96   0
   4   2   5    7.31    8.18   0
  -4  -2  -5   -3.90   10.92   0
  -6  -2  -5  336.97   11.48   0
  -6  -2  -5  271.42   14.48   0
   6   2   5  289.66   11.24   0
   8   2   5    1.72    9.96   0
  -8  -2  -5   -5.11    9.95   0
  -8  -2  -5   -5.39    9.75   0
 -10  -2  -5   29.44    9.56   0
 -10  -2  -5   36.69    9.89   0
  10   2   5   37.17   10.37   0
 -12  -2  -5   34.54   12.34   0
 -12  -2  -5   25.56   11.26   0
  12   2   5   29.87   12.78   0
 -19  -3   5   48.19   11.03   0
  19  -3  -5   46.45    8.97   0
 -19   3   5   27.20   10.08   0
  19   3  -5   38.59    9.68   0
  17  -3  -5  598.85   11.71   0
 -17  -3   5  425.47   12.11   0
 -17   3   5  476.26   11.47   0
  17   3  -5  402.85   10.94   0
 -15  -3   5  414.68   12.14   0
 -15   3   5  567.68   12.20   0
  15   3  -5  500.98   11.35   0
  15  -3  -5  460.58   10.74   0
 -13  -3   5  170.32   11.41   0
 -13   3   5  176.36   10.19   0
  13   3  -5  167.82    9.75   0
  13  -3  -5  208.88    8.78   0
 -11   3   5 3282.80   22.77   0
 -11  -3   5 2920.24   22.67   0
  11   3  -5 3045.07   22.13   0
  11  -3  -5 2993.55   20.70   0
  -9   3   5 2099.48   19.10   0
  -9  -3   5 2079.60   20.67   0
   9  -3  -5 2417.31   19.00   0
   9   3  -5 2092.85   19.45   0
   7  -3  -5  158.82    8.65   0
  -7  -3   5  162.70   13.06   0
  -7   3   5  139.42   11.17   0
   7  -3  -5  132.40   11.29   0
   7   3  -5  147.59   10.09   0
   5  -3  -5  945.35   13.54   0
  -5   3   5 1038.89   13.91   0
   5  -3  -5 1195.35   14.67   0
  -5  -3   5 1229.17   19.48   0
   5   3  -5 1124.36   17.23   0
   3   3  -5 1560.42   21.07   0
  -3   3   5 1477.46   16.46   0
  -3   3   5 1598.25   18.53   0
  -3  -3   5 1667.19   24.63   0
   3  -3  -5 1637.83   16.84   0
   3  -3  -5 1548.74   18.44   0
   1  -3  -5 1773.04   17.58   0
   1   3  -5 1785.56   24.99   0
  -1  -3   5 1835.60   27.17   0
   1  -3  -5 1904.47   19.97   0
  -1   3   5 1511.87   16.73   0
  -1   3   5 1990.83   20.15   0
   1   3   5 1349.41   16.35   0
   1   3   5 1621.81   18.93   0
  -1  -3  -5 1525.61   18.89   0
  -1  -3  -5 1574.33   16.99   0
  -1   3  -5 1899.58   30.12   0
   1  -3   5 1882.96   31.28   0
   1  -3   5 1591.97   28.06   0
  -3  -3  -5 2767.27   21.95   0
  -3  -3  -5 2998.61   25.64   0
   3  -3   5 2315.62   37.47   0
   3  -3   5 2701.73   43.58   0
   3   3   5 2352.29   20.89   0
  -5  -3  -5 2127.99   19.93   0
  -5  -3  -5 1857.48   22.57   0
   5   3   5 1799.39   19.10   0
  -7  -3  -5  402.58   11.29   0
   7   3   5  340.31   11.07   0
  -7  -3  -5  313.66   13.38   0
   9   3   5   13.30   10.57   0
  -9  -3  -5   25.24    9.64   0
  -9  -3  -5   31.21    9.68   0
  11   3   5  199.14   11.87   0
 -11  -3  -5  179.83   15.70   0
 -11  -3  -5  233.23   11.68   0
  13   3   5    2.93   12.61   0
 -13  -3  -5    8.86   13.33   0
 -13  -3  -5   10.04    9.62   0
  18  -4  -5   -5.77    8.58   0
  18  -4  -5    8.25    9.69   0
 -18  -4   5   10.47   10.85   0
  18   4  -5   -3.92    9.51   0
 -18   4   5    2.25    9.60   0
 -16  -4   5   19.25    9.08   0
 -16   4   5   27.49    8.05   0
  16   4  -5   14.87    8.00   0
  16  -4  -5   20.32    6.94   0
  16  -4  -5   28.37    9.83   0
 -14  -4   5   77.27   10.37   0
  14  -4  -5  110.33    7.74   0
 -14   4   5  107.00    9.11   0
  14  -4  -5   94.91    9.11   0
  14   4  -5   80.27    8.52   0
 -12   4   5  108.35    9.62   0
  12  -4  -5  118.82    8.17   0
  12  -4  -5  100.55    9.64   0
  12   4  -5   83.01    9.17   0
 -12  -4   5   92.54   11.17   0
 -10  -4   5   69.92    8.25   0
 -10   4   5   48.90    6.90   0
  10  -4  -5   59.93    7.90   0
  10   4  -5   65.00    9.05   0
  10  -4  -5   56.04    6.86   0
   8  -4  -5    6.74    9.82   0
  -8   4   5    4.47    9.69   0
  -8  -4   5   22.20   11.24   0
   8  -4  -5    3.40    7.45   0
   8   4  -5   -0.58    8.85   0
   6   4  -5   -6.91    9.39   0
  -6  -4   5   14.02   11.49   0
   6  -4  -5   11.05    7.52   0
   6  -4  -5    7.02    9.87   0
  -6   4   5    1.04   10.00   0
   4   4  -5  226.77   10.74   0
   4  -4  -5  236.89    7.45   0
   4  -4  -5  206.90   11.31   0
  -4  -4   5  249.53   13.38   0
  -4   4   5  227.23   11.28   0
  -4   4   5  190.58    7.22   0
  -2   4   5  434.15   10.67   0
  -2  -4   5  493.79   12.63   0
   2  -4  -5  474.08   10.76   0
   2   4  -5  411.26   12.36   0
  -2  -4   5  487.12   15.10   0
  -2   4   5  416.95   12.40   0
   2  -4  -5  386.37   12.25   0
   0   4  -5  544.70   15.01   0
   0   4   5  488.90   12.82   0
   0  -4   5  567.05   15.92   0
   0   4   5  460.63   10.93   0
   0  -4  -5  531.69   11.29   0
   0  -4  -5  438.02   12.97   0
   0  -4   5  520.07   15.85   0
  -2  -4  -5   28.60    7.28   0
  -2   4  -5   12.38    9.70   0
  -2  -4  -5   31.46    8.07   0
   2  -4   5   24.44    9.74   0
   2  -4   5   35.90   13.29   0
   2   4   5   30.28    8.01   0
  -4  -4  -5   55.90   10.19   0
  -4  -4  -5   42.30    8.16   0
   4   4   5   45.24    8.26   0
   4  -4   5   38.34   10.93   0
   4  -4   5   48.38   12.74   0
  -6  -4  -5  138.96    8.97   0
   6  -4   5  139.97   18.26   0
  -6  -4  -5  131.59   10.23   0
   6  -4   5  109.96   13.47   0
   6   4   5  124.51    9.09   0
   8   4   5   82.38    8.77   0
  -8  -4  -5   90.61    8.53   0
  -8  -4  -5   84.92    9.63   0
  10   4   5  113.55   10.71   0
 -10  -4  -5  125.74   10.26   0
 -10  -4  -5   80.39   11.93   0
  12   4   5   11.32   10.27   0
 -12  -4  -5   15.40    9.66   0
 -12  -4  -5    1.46   10.92   0
  17   5  -5  153.68   11.36   0
 -17  -5   5  173.34   11.95   0
 -17   5   5  182.59   11.17   0
  17  -5  -5  166.29   11.18   0
  17  -5  -5  145.43   10.62   0
  15   5  -5   96.38    8.68   0
 -15  -5   5   95.04    9.49   0
 -15   5   5   93.05    8.78   0
  15  -5  -5   77.08    8.73   0
  15  -5  -5   81.38    7.67   0
  13   5  -5  162.94    9.12   0
  13  -5  -5  149.27    9.34   0
 -13  -5   5  160.71   10.25   0
 -13   5   5  144.24    9.39   0
  13  -5  -5  173.81    8.47   0
  11   5  -5 1139.78   15.54   0
 -11  -5   5 1145.70   16.17   0
 -11   5   5 1312.06   15.35   0
  11  -5  -5  982.16   11.64   0
  11  -5  -5 1276.52   15.36   0
   9   5  -5  755.29   11.51   0
  -9   5   5  700.41   10.93   0
  -9  -5   5  885.66   15.19   0
   9  -5  -5  762.65   11.96   0
   9  -5  -5  653.00   10.78   0
   7   5  -5   14.82    8.82   0
  -7   5   5   13.97    9.26   0
   7  -5  -5   31.50    9.28   0
  -7  -5   5   17.68   10.87   0
   7  -5  -5   20.24    7.29   0
   5  -5  -5    5.38    9.23   0
  -5   5   5    6.86    9.17   0
   5   5  -5    0.92    8.71   0
  -5  -5   5   10.99   10.73   0
   5  -5  -5   -5.95    7.36   0
   3  -5  -5  447.76   10.13   0
   3   5  -5  448.48   12.13   0
  -3  -5   5  475.68   14.03   0
  -3   5   5  450.85   11.83   0
  -3   5   5  388.13    8.31   0
   3  -5  -5  421.99   11.91   0
  -3  -5   5  526.84   11.86   0
  -1   5   5   18.66    9.32   0
  -1  -5   5    8.53    8.21   0
   1  -5  -5   25.38    7.55   0
   1  -5  -5   24.73    9.55   0
  -1   5   5   19.88    7.62   0
  -1  -5   5   22.72   10.51   0
   1   5  -5    9.33    8.12   0
   1   5   5    3.53    7.65   0
   1  -5   5    5.92    9.11   0
  -1   5  -5    5.98    9.01   0
  -1  -5  -5   -5.27    7.55   0
  -1  -5  -5    5.63    9.52   0
   1  -5   5   -0.91   10.03   0
  -3   5  -5  145.94   11.95   0
  -3  -5  -5  208.45   10.79   0
  -3  -5  -5  270.76    9.38   0
   3  -5   5  217.48   11.52   0
   3   5   5  238.75    9.48   0
   3  -5   5  246.45   14.27   0
  -5  -5  -5  517.79   11.51   0
   5   5   5  477.44   11.37   0
   5  -5   5  405.78   14.48   0
   5  -5   5  493.86   17.48   0
  -5  -5  -5  465.36   11.83   0
  -7  -5  -5   38.83    7.66   0
   7   5   5   50.71    7.91   0
  -7  -5  -5   47.91    8.69   0
   7  -5   5   29.39   10.01   0
   7  -5   5   41.49   12.98   0
   9  -5   5    2.74   15.20   0
  -9  -5  -5   -2.35    9.33   0
   9   5   5    3.46    9.77   0
  -9  -5  -5    1.22   10.34   0
   9  -5   5    4.47   18.41   0
  16   6  -5  249.58   11.65   0
 -16   6   5  275.46   11.93   0
 -16  -6   5  245.27   12.33   0
  16  -6  -5  221.87   11.87   0
  16  -6  -5  225.70   11.05   0
  14   6  -5   63.02   10.44   0
 -14  -6   5   86.41    8.28   0
  14  -6  -5   76.54   10.11   0
  14  -6  -5   66.07    8.90   0
 -14   6   5   66.04   10.29   0
  12   6  -5  194.35    9.17   0
 -12  -6   5  194.72   10.23   0
 -12   6   5  178.03    9.32   0
  12  -6  -5  185.04    9.16   0
  12  -6  -5  213.28    8.48   0
  10   6  -5  168.82    9.38   0
  10  -6  -5  145.28    9.19   0
 -10  -6   5  188.73   10.27   0
 -10   6   5  168.93    9.28   0
  10  -6  -5  161.05    8.16   0
   8  -6  -5   -3.86    8.39   0
  -8   6   5    8.76    8.09   0
   8   6  -5   -5.73    8.19   0
  -8  -6   5    9.55    9.29   0
   8  -6  -5   -1.62    6.76   0
  -6  -6   5  369.82   10.28   0
   6   6  -5  298.56   10.55   0
   6  -6  -5  331.34    9.71   0
  -6  -6   5  325.50   11.37   0
   6  -6  -5  283.14   10.16   0
  -6   6   5  292.58   10.30   0
  -4  -6   5  403.57   10.72   0
   4  -6  -5  406.59   10.03   0
  -4  -6   5  404.26   12.38   0
   4   6  -5  361.87   10.83   0
   4  -6  -5  361.33    8.65   0
  -4   6   5  354.67    8.63   0
  -4   6   5  338.84   10.26   0
  -2   6   5  536.81   10.73   0
  -2  -6   5  713.92   12.85   0
   2  -6  -5  635.29   11.15   0
   2  -6  -5  596.66   12.29   0
  -2   6   5  590.41   12.01   0
  -2  -6   5  597.27   13.38   0
   2   6  -5  565.37   12.46   0
   0  -6   5  617.60   12.56   0
   0  -6  -5  507.97   11.73   0
   0   6   5  498.58   11.02   0
   0  -6  -5  606.05   11.39   0
   0   6  -5  472.89   11.92   0
   0  -6   5  578.24   15.18   0
  -2  -6  -5   42.90    9.14   0
  -2   6  -5   46.09    8.89   0
  -2  -6  -5   63.31    5.71   0
   2  -6   5   54.01    9.02   0
   2  -6   5   66.26   11.41   0
   2   6   5   58.46    5.92   0
  -4  -6  -5    6.96    5.14   0
   4  -6   5    4.02    6.71   0
   4   6   5   -4.07    7.67   0
   4  -6   5    6.57    8.66   0
  -4  -6  -5   -0.26    8.59   0
   6  -6   5   47.65   10.83   0
   6   6   5   50.88   10.15   0
  -6  -6  -5   69.51    9.58   0
   6  -6   5   64.06   13.68   0
  -6  -6  -5   55.24   10.70   0
  -8  -6  -5   61.52    9.71   0
   8   6   5   50.71    9.99   0
  -8  -6  -5   58.99   10.67   0
   8  -6   5   60.02   13.24   0
   8  -6   5   44.23   11.73   0
  13  -7  -5  254.18   11.51   0
  13   7  -5  273.65   11.63   0
 -13  -7   5  271.05   12.11   0
  13  -7  -5  310.37   10.50   0
 -13   7   5  271.58   11.62   0
  11  -7  -5    3.17    9.80   0
 -11   7   5   -6.72    9.91   0
  11   7  -5    1.96    9.62   0
 -11  -7   5   -5.23   10.47   0
 -11  -7   5   10.16    9.18   0
  11  -7  -5    1.21    8.37   0
  -9  -7   5   74.86    9.66   0
  -9  -7   5   69.13    8.10   0
   9   7  -5   60.78   10.22   0
   9  -7  -5   78.84    8.90   0
  -9   7   5   66.44    7.52   0
   9  -7  -5   60.62    7.35   0
  -7  -7   5  378.30   10.03   0
  -7   7   5  318.73   10.17   0
   7  -7  -5  347.10    9.22   0
  -7  -7   5  342.69   10.82   0
   7   7  -5  295.64   10.16   0
   7  -7  -5  307.14   10.19   0
  -5  -7   5   91.78    8.06   0
   5  -7  -5   91.73    7.52   0
   5  -7  -5   83.57    8.75   0
   5   7  -5   73.20    8.37   0
  -5  -7   5   94.59    9.44   0
  -5   7   5   86.55    8.69   0
   3   7  -5   86.85    9.82   0
  -3   7   5   92.00    8.81   0
  -3  -7   5  104.33    8.15   0
   3  -7  -5  101.53    7.78   0
   3  -7  -5   99.66    8.91   0
  -3  -7   5   98.39    9.42   0
  -3   7   5   75.54    7.63   0
  -1  -7   5  279.49    9.79   0
   1  -7  -5  257.03   10.17   0
   1  -7  -5  263.43    8.92   0
   1   7  -5  210.21    9.48   0
  -1  -7   5  228.27   10.72   0
  -1   7   5  220.32    8.82   0
  -1  -7  -5  401.87    9.08   0
  -1   7  -5  334.12   12.82   0
  -1  -7  -5  560.70   11.20   0
   1  -7   5  483.69   13.79   0
   1   7   5  432.61   11.07   0
   1  -7   5  394.48   12.13   0
   3   7   5  125.47    9.80   0
  -3  -7  -5  102.23   11.10   0
  -3  -7  -5  111.00    9.89   0
   3  -7   5   93.14    9.84   0
   3  -7   5  106.24   11.29   0
  -3   7  -5   79.54    9.78   0
  -5  -7  -5  168.29   10.26   0
   5  -7   5  149.50   12.05   0
   5  -7   5  161.48   14.29   0
   5   7   5  151.03   10.74   0
  -5  -7  -5  162.21   11.08   0
 -10  -8   5   21.70    6.65   0
 -10   8   5   28.49    9.87   0
  10  -8  -5   29.89    8.91   0
 -10  -8   5    6.33   10.33   0
  10   8  -5   25.28    7.05   0
  10  -8  -5   23.41    9.88   0
  -8   8   5   21.54    9.89   0
  -8  -8   5   24.05    9.53   0
  -8  -8   5   30.58   10.57   0
   8  -8  -5   39.35    8.79   0
   8  -8  -5   38.01    9.96   0
   8   8  -5   35.18    9.72   0
   6  -8  -5   17.70    6.32   0
  -6  -8   5   16.60    9.13   0
   6  -8  -5   23.17    9.98   0
  -6  -8   5   21.31   10.51   0
   6   8  -5   17.89    9.65   0
  -6   8   5   22.31    9.77   0
   4   8  -5   -3.74    9.63   0
  -4  -8   5    8.12    9.14   0
   4  -8  -5    5.45   10.10   0
  -4   8   5   12.45    8.60   0
   4  -8  -5   -2.68    8.73   0
  -4  -8   5    5.85   10.26   0
   2  -8  -5   98.37   10.93   0
  -2  -8   5  146.59   10.32   0
  -2   8   5  116.24    9.75   0
   2   8  -5   83.69   10.72   0
  -2  -8   5  100.33   11.31   0
   2  -8  -5  113.90    9.76   0
   0  -8  -5  120.00   11.25   0
   0  -8   5  136.28   10.41   0
   0  -8  -5  164.66   10.19   0
   0  -8   5  145.14   11.47   0
   0   8  -5  114.39   10.33   0
   0   8   5  123.34   10.13   0
  -2  -8  -5   -0.35   10.24   0
   2   8   5  -11.46    9.39   0
  -2  -8  -5   -2.41    9.20   0
  -2   8  -5    1.37    8.69   0
   2  -8   5   -0.94    8.84   0
   2  -8   5   -4.80   10.37   0
  22   0  -6   42.36    9.70   0
 -22   0   6   26.27   10.56   0
 -20   0   6   51.46   10.90   0
  20   0  -6   65.69    9.79   0
  18   0  -6  305.19    9.77   0
 -18   0   6  322.04   10.87   0
  16   0  -6   64.28    8.06   0
 -16   0   6   36.19    9.51   0
  14   0  -6   46.04    8.19   0
 -14   0   6   50.03   10.13   0
  12   0  -6   69.50    8.25   0
 -12   0   6   66.13   10.68   0
  10   0  -6 3688.22   23.04   0
 -10   0   6 4113.57   26.57   0
   8   0  -6    1.22    5.62   0
  -8   0   6   -4.56    7.99   0
  -6   0   6   15.74   11.44   0
   6   0  -6   10.14    8.11   0
  -4   0   6  893.79   19.67   0
   4   0  -6  927.33   17.45   0
  -2   0   6  743.37   19.42   0
   2   0  -6  711.13   17.38   0
   0   0   6 1980.89   29.92   0
   0   0  -6 1840.71   29.67   0
   0   0  -6 1715.71   27.35   0
  -2   0  -6  404.59   24.29   0
  -2   0  -6  269.16   17.22   0
  -4   0  -6 2642.75   43.07   0
  -4   0  -6 2926.42   50.81   0
  -6   0  -6  147.45   18.05   0
  -6   0  -6  168.76   16.12   0
  -8   0  -6  396.75   21.35   0
   8   0   6  353.62   20.55   0
  -8   0  -6  334.09   21.07   0
  10   0   6  237.91   18.82   0
 -10   0  -6  271.25   19.80   0
 -10   0  -6  214.90   19.12   0
 -12   0  -6   43.69   19.13   0
  12   0   6   45.73   20.37   0
 -12   0  -6   53.04   21.27   0
  21  -1  -6   19.96    9.27   0
 -21   1   6   36.87   10.02   0
 -21  -1   6    0.50   10.53   0
  21   1  -6    5.78    9.56   0
  19   1  -6   95.24    8.15   0
 -19   1   6  119.76    9.10   0
  19  -1  -6  117.70    8.11   0
 -19  -1   6  114.96    9.32   0
  17  -1  -6    5.90    7.22   0
  17   1  -6   -4.25    7.58   0
 -17   1   6    6.88    8.62   0
 -17  -1   6    7.35    9.12   0
  15  -1  -6    2.64    7.49   0
  15   1  -6   -6.16    8.02   0
 -15   1   6   -1.02    9.16   0
 -15  -1   6   -8.50    9.82   0
  13  -1  -6  262.65    9.50   0
  13   1  -6  210.60    9.55   0
 -13   1   6  226.14   11.27   0
 -13  -1   6  260.05   12.04   0
  11   1  -6   69.96    8.60   0
 -11   1   6   88.90   10.62   0
  11  -1  -6   66.43    8.03   0
 -11  -1   6   62.66    8.48   0
   9   1  -6  147.49    9.54   0
  -9   1   6  157.05   11.72   0
   9  -1  -6  130.97    8.97   0
  -9  -1   6  150.65   12.72   0
   7   1  -6   96.29    9.40   0
  -7   1   6   96.83   11.66   0
   7  -1  -6   82.01    8.65   0
  -7  -1   6  122.44   12.63   0
   5   1  -6  858.26   16.02   0
  -5   1   6  871.32   16.79   0
   5  -1  -6  924.23   14.95   0
  -5  -1   6  927.60   18.36   0
   3   1  -6   72.50    9.83   0
  -3   1   6   86.68   11.76   0
   3  -1  -6   80.98   12.25   0
   3  -1  -6   79.09    8.81   0
  -3  -1   6   75.84   14.08   0
  -1   1   6   36.76   13.26   0
   1   1  -6   35.93   11.63   0
   1  -1  -6   38.98    8.29   0
  -1  -1   6   34.34   11.56   0
   1  -1  -6   32.79   13.62   0
  -1  -1  -6  137.21    9.56   0
  -1  -1  -6  200.53   15.07   0
   1   1   6  209.61   14.61   0
  -3  -1  -6   35.84    9.84   0
   3   1   6   35.49   10.07   0
  -3  -1  -6   42.70   14.21   0
   5   1   6   76.76   11.96   0
  -5  -1  -6   83.40   12.08   0
  -5  -1  -6   57.92   16.88   0
  -7  -1  -6   36.66   10.07   0
  -7  -1  -6   26.67   12.79   0
   7   1   6   28.66    9.77   0
   9   1   6   12.63   10.53   0
  -9  -1  -6   11.73   10.91   0
  -9  -1  -6    6.15   12.88   0
 -11  -1  -6   18.04   13.69   0
  11   1   6   23.90   12.88   0
 -11  -1  -6   16.66   14.95   0
 -13  -1  -6    8.58   13.97   0
  13   1   6    4.62   12.52   0
 -13  -1  -6   -0.36   14.36   0
  20  -2  -6   45.35    8.90   0
  20   2  -6   46.93    9.63   0
 -20   2   6   48.97   10.26   0
 -20  -2   6    9.94   10.98   0
  18  -2  -6    8.07    6.77   0
  18   2  -6    4.39    7.53   0
 -18   2   6   12.52    8.19   0
 -18  -2   6    9.11    8.84   0
 -16  -2   6  129.73   10.42   0
  16  -2  -6  174.37    8.44   0
  16   2  -6  113.65    8.73   0
 -16   2   6  171.27    9.92   0
 -14  -2   6   42.37   10.35   0
  14   2  -6   33.57    8.38   0
 -14   2   6   24.87    9.54   0
  14  -2  -6   33.95    7.54   0
 -12  -2   6 2055.58   19.94   0
  12   2  -6 2375.17   19.74   0
 -12   2   6 2072.02   19.16   0
  12  -2  -6 1955.13   17.56   0
 -10  -2   6 3607.21   25.54   0
  10   2  -6 3907.45   25.11   0
 -10   2   6 3154.18   22.64   0
  10  -2  -6 4110.40   24.17   0
  -8  -2   6 3120.95   25.15   0
   8   2  -6 2824.67   21.67   0
  -8   2   6 2716.44   21.95   0
   8  -2  -6 3565.91   23.07   0
  -6  -2   6 2891.74   25.97   0
  -6   2   6 3122.52   23.93   0
   6  -2  -6 2776.53   21.12   0
   6   2  -6 2913.48   25.19   0
  -4   2   6 1221.24   17.43   0
  -4  -2   6 1100.44   19.78   0
   4   2  -6 1035.46   18.15   0
   4  -2  -6 1083.03   14.93   0
   4  -2  -6 1151.29   17.24   0
   2  -2  -6  262.56   10.16   0
  -2  -2   6  275.46   16.18   0
  -2   2   6  281.72   12.56   0
   2  -2  -6  249.76   12.80   0
   2   2  -6  282.02   14.85   0
   0   2  -6   72.91   15.29   0
   0  -2  -6   57.71    8.25   0
   0   2   6   50.54    8.49   0
   0  -2  -6   55.44   13.41   0
   0   2   6   63.57   12.98   0
   0  -2   6   55.79   14.45   0
  -2  -2  -6    4.24   10.51   0
  -2  -2  -6    5.68    9.21   0
   2   2   6    3.47    9.49   0
  -4  -2  -6  941.32   16.64   0
   4   2   6  791.06   16.08   0
  -4  -2  -6 1079.53   19.93   0
  -6  -2  -6  684.71   15.42   0
   6   2   6  583.69   14.94   0
  -6  -2  -6  574.00   17.96   0
  -8  -2  -6  202.61   11.44   0
   8   2   6  170.72   11.17   0
  -8  -2  -6  177.40   13.80   0
 -10  -2  -6  167.04   15.70   0
  10   2   6  178.67   13.47   0
 -10  -2  -6  196.78   13.59   0
 -12  -2  -6   34.55   13.88   0
 -12  -2  -6   30.35   12.44   0
  12   2   6   30.81   12.30   0
  21  -3  -6   29.65    8.85   0
 -21   3   6   17.07    9.95   0
  21   3  -6   13.81    9.49   0
 -21  -3   6    5.00   10.39   0
 -19  -3   6   36.44   11.17   0
  19  -3  -6   45.92    9.19   0
 -19   3   6   45.60   10.23   0
  19   3  -6   49.04    9.60   0
 -17  -3   6   97.35    9.73   0
 -17   3   6  139.66    9.29   0
  17   3  -6  122.84    8.62   0
  17  -3  -6  154.81    8.12   0
 -15  -3   6  306.52   11.58   0
 -15   3   6  257.63   10.36   0
  15   3  -6  271.19    9.78   0
  15  -3  -6  418.71   10.01   0
 -13  -3   6    6.80   10.28   0
 -13   3   6    5.41    9.06   0
  13   3  -6    8.16    8.51   0
  13  -3  -6   10.48    7.40   0
 -11   3   6  136.96   10.37   0
  11   3  -6  107.55    9.72   0
 -11  -3   6  141.63   11.88   0
  11  -3  -6  127.00    8.42   0
  -9  -3   6  605.49   14.73   0
  -9   3   6  482.46   10.18   0
   9  -3  -6  720.60   13.92   0
   9   3  -6  522.53   12.11   0
   9  -3  -6  496.05   10.60   0
  -7  -3   6  218.35   13.01   0
   7  -3  -6  177.98    8.59   0
  -7   3   6  183.67    8.45   0
   7  -3  -6  185.43    8.84   0
   7   3  -6  210.31   10.46   0
   5  -3  -6 1054.08   15.64   0
  -5  -3   6 1223.67   19.11   0
  -5   3   6 1154.07   15.90   0
   5  -3  -6 1040.75   12.55   0
   5   3  -6 1183.26   17.26   0
  -3   3   6   19.46   10.30   0
  -3  -3   6   15.05   14.36   0
   3  -3  -6   23.27    7.69   0
   3  -3  -6   22.42   10.56   0
   3   3  -6   25.44    9.29   0
  -1  -3   6   44.46   13.71   0
   1   3  -6   44.75   11.81   0
   1  -3  -6   49.09    8.01   0
  -1   3   6   38.55    8.25   0
  -1   3   6   35.85   10.28   0
   1  -3  -6   38.86   10.67   0
  -1  -3  -6    5.42   12.74   0
   1   3   6   -0.48   12.23   0
   1  -3   6   -0.13   11.00   0
   1  -3   6   -1.00   13.43   0
  -1  -3  -6    1.98    7.73   0
   1   3   6    2.33    7.83   0
  -1   3  -6    3.58   10.94   0
  -3  -3  -6    3.44   10.16   0
  -3  -3  -6   -3.28    7.89   0
   3   3   6   -2.29    7.98   0
  -5  -3  -6  141.92    9.22   0
   5   3   6  116.58   10.56   0
  -5  -3  -6  111.43   11.18   0
  -7  -3  -6   30.83    7.70   0
   7   3   6   25.69    7.68   0
  -7  -3  -6   25.26    9.51   0
  -9  -3  -6   76.00   10.00   0
   9   3   6   62.78   10.30   0
  -9  -3  -6   53.60    9.75   0
  11   3   6   21.37   12.48   0
 -11  -3  -6   22.80   12.18   0
 -11  -3  -6   15.32   13.95   0
  20  -4  -6   47.72    9.62   0
 -20  -4   6   68.20   10.94   0
 -20   4   6   57.71   10.18   0
  20   4  -6   56.11    9.98   0
 -18  -4   6    4.65   10.98   0
 -18   4   6    4.09    9.59   0
  18   4  -6    2.61    9.48   0
  18  -4  -6    2.68    8.43   0
  16  -4  -6  299.88   10.17   0
 -16   4   6  306.03   10.17   0
  16   4  -6  208.07    9.21   0
  16  -4  -6  230.95    8.93   0
 -16  -4   6  198.29   10.26   0
 -14   4   6  170.08    9.40   0
 -14  -4   6  175.43   10.63   0
  14  -4  -6  169.25    9.52   0
  14  -4  -6  144.53    8.00   0
  14   4  -6  138.33    6.97   0
 -12   4   6  775.98   12.93   0
 -12  -4   6  633.45   13.68   0
  12  -4  -6  697.85   11.62   0
  12  -4  -6  773.02   12.90   0
  12   4  -6  537.98   11.75   0
  10  -4  -6  403.70   12.04   0
 -10  -4   6  462.52   10.82   0
 -10   4   6  429.71   11.69   0
  10  -4  -6  420.30    8.41   0
  10   4  -6  457.33   11.59   0
   8  -4  -6 1713.56   17.17   0
  -8  -4   6 1924.35   19.92   0
   8  -4  -6 1826.94   16.08   0
   8   4  -6 1718.55   16.49   0
  -8   4   6 1713.17   17.14   0
   6   4  -6 1859.51   19.33   0
  -6   4   6 1758.11   17.54   0
  -6  -4   6 1967.33   20.70   0
   6  -4  -6 1766.01   14.74   0
   6  -4  -6 1684.49   17.13   0
   4   4  -6   11.45    8.72   0
   4  -4  -6    1.22    9.86   0
  -4  -4   6   11.76   11.04   0
   4  -4  -6    4.16    7.35   0
  -4   4   6   -7.89    9.76   0
  -2  -4   6   45.66   10.96   0
   2   4  -6   37.75   11.09   0
   2  -4  -6   44.41    7.81   0
  -2  -4   6   49.68   11.35   0
  -2   4   6   40.90    7.08   0
   2  -4  -6   36.78    7.28   0
  -2   4   6   27.85    7.81   0
   0   4  -6 1071.36   19.74   0
   0  -4   6  947.63   21.33   0
   0  -4  -6  940.03   13.53   0
   0  -4   6  967.54   20.86   0
   0  -4  -6  780.68   14.22   0
   0   4   6  806.82   13.07   0
   0   4   6  847.16   14.24   0
   2   4   6    3.49    7.66   0
   2  -4   6    4.11   10.39   0
   2  -4   6    1.64   13.69   0
  -2  -4  -6    1.54    9.73   0
  -2  -4  -6    3.39    7.57   0
  -2   4  -6    4.48   10.61   0
  -4  -4  -6  111.14   10.20   0
  -4  -4  -6  111.50    8.68   0
   4  -4   6  110.16   17.21   0
   4  -4   6   92.64   14.01   0
   4   4   6   93.62    8.41   0
  -6  -4  -6  713.59   14.35   0
   6   4   6  631.71   14.33   0
  -6  -4  -6  580.11   13.80   0
  -8  -4  -6  234.29   11.44   0
   8   4   6  203.76   10.68   0
  -8  -4  -6  188.31   11.43   0
 -10  -4  -6   39.74   12.20   0
  10   4   6   31.20   12.65   0
 -10  -4  -6   24.34   11.04   0
 -17  -5   6    9.36    7.70   0
 -17   5   6    5.51    9.69   0
  17  -5  -6   -4.77    9.64   0
  17  -5  -6    4.22    8.42   0
  17   5  -6   19.70    9.81   0
 -15  -5   6   18.30    9.03   0
  15  -5  -6   11.68    6.84   0
 -15   5   6   15.02    7.89   0
  15  -5  -6   19.24    7.95   0
  15   5  -6   21.25    7.91   0
 -13   5   6  289.89   10.29   0
  13  -5  -6  287.03    9.95   0
 -13  -5   6  337.22   11.64   0
  13  -5  -6  352.23    9.73   0
  13   5  -6  284.32   10.32   0
  11   5  -6  163.21    7.62   0
  11  -5  -6  164.57    9.52   0
 -11   5   6  170.37    9.63   0
  11  -5  -6  181.45    8.51   0
 -11  -5   6  195.77   11.35   0
   9   5  -6    8.02    8.71   0
  -9  -5   6   26.79   10.25   0
  -9   5   6   34.38    8.73   0
   9  -5  -6    6.80    7.21   0
   9  -5  -6   26.14    8.78   0
  -7   5   6   24.06    9.36   0
   7  -5  -6   21.86    9.18   0
  -7  -5   6   36.04   10.63   0
   7  -5  -6   33.13    7.38   0
   7   5  -6   26.28    8.74   0
   5  -5  -6   23.56    6.66   0
  -5   5   6   30.46    6.55   0
   5   5  -6   22.75    8.78   0
   5  -5  -6   20.55    7.53   0
  -5  -5   6   23.65   10.82   0
   3  -5  -6  318.68    9.30   0
  -3  -5   6  367.12   11.44   0
  -3   5   6  303.70   11.15   0
  -3  -5   6  378.60   15.22   0
   3   5  -6  328.72   11.84   0
   3  -5  -6  303.78   11.24   0
  -3   5   6  288.57    9.21   0
  -1   5   6   -4.26    9.08   0
  -1  -5   6    1.65    9.49   0
   1  -5  -6    1.68    7.33   0
   1  -5  -6    0.02    9.31   0
  -1  -5   6    2.69   12.58   0
  -1   5   6   14.90    7.37   0
   1   5  -6   -7.42    9.55   0
   1  -5   6  322.37   12.60   0
  -1  -5  -6  366.85    9.94   0
   1   5   6  299.75    9.66   0
  -1  -5  -6  310.96   11.52   0
   1  -5   6  346.82   13.60   0
  -1   5  -6  236.00   12.77   0
  -3  -5  -6  130.15   10.01   0
  -3  -5  -6  140.99    8.70   0
   3  -5   6  115.79   10.46   0
   3  -5   6  140.78   13.38   0
   3   5   6  111.04    6.62   0
  -5  -5  -6    9.96    7.26   0
   5  -5   6    3.78   12.27   0
   5  -5   6    6.08    9.25   0
   5   5   6    0.02    7.68   0
  -5  -5  -6    8.92    8.41   0
  -7  -5  -6   52.83    9.53   0
   7  -5   6   43.07   22.08   0
   7   5   6   32.01   10.04   0
  -7  -5  -6   35.52   10.73   0
   7  -5   6   35.90   17.97   0
  -9  -5  -6   19.19    9.68   0
   9   5   6   13.01    9.89   0
  -9  -5  -6   10.84   10.37   0
  16   6  -6   30.76    7.07   0
 -16  -6   6   33.86   10.87   0
 -16   6   6   31.09    9.90   0
  16  -6  -6   29.91    8.61   0
  16  -6  -6   16.59    9.56   0
 -14   6   6   47.65   10.10   0
  14   6  -6   64.13   10.00   0
 -14  -6   6  101.60   11.26   0
  14  -6  -6   38.83    9.00   0
  14  -6  -6   58.80   10.27   0
  12   6  -6   17.57    7.75   0
 -12  -6   6   22.06    9.07   0
  12  -6  -6    3.94    7.89   0
  12  -6  -6   12.33    4.71   0
 -12   6   6    9.59    8.02   0
  10   6  -6  294.42   10.15   0
 -10   6   6  230.77    7.83   0
  10  -6  -6  245.77    7.81   0
 -10  -6   6  293.73   11.17   0
  10  -6  -6  293.60    8.80   0
  -8   6   6  192.28    9.54   0
   8   6  -6  197.04    9.55   0
  -8  -6   6  198.73   10.82   0
   8  -6  -6  202.83    8.56   0
   8  -6  -6  176.52    9.45   0
  -6   6   6  150.72    9.39   0
  -6  -6   6  188.90    9.12   0
   6   6  -6  143.66    9.36   0
  -6  -6   6  165.83   10.58   0
   6  -6  -6  145.68    8.32   0
   6  -6  -6  154.98    9.41   0
  -4  -6   6  159.44    9.09   0
  -4   6   6  148.45    9.59   0
   4  -6  -6  162.94    8.07   0
  -4  -6   6  152.32   10.67   0
  -4   6   6  127.15    8.13   0
   4   6  -6  139.49    9.47   0
   4  -6  -6  154.21    9.37   0
  -2   6   6  163.40    9.73   0
  -2  -6   6  186.81    9.38   0
   2  -6  -6  167.94    8.34   0
   2  -6  -6  172.74    9.73   0
  -2  -6   6  190.50   11.17   0
  -2   6   6  166.14    8.20   0
   2   6  -6  151.65    9.40   0
   0  -6   6   42.85    9.21   0
   0  -6  -6   23.75    8.65   0
   0  -6  -6   34.47    7.33   0
   0   6  -6   27.90    7.51   0
   0  -6   6   48.08   11.80   0
   0   6   6   26.15    7.32   0
  -2  -6  -6  204.28    9.98   0
   2   6   6  180.56    8.86   0
  -2  -6  -6  209.00    9.00   0
   2  -6   6  186.17    9.28   0
   2  -6   6  213.10   13.36   0
  -2   6  -6  135.27    9.05   0
   4  -6   6  164.32   12.16   0
   4  -6   6  195.43   15.95   0
  -4  -6  -6  179.39   10.44   0
  -4  -6  -6  168.96   11.76   0
   4   6   6  157.00   10.67   0
  -6  -6  -6   53.22    9.59   0
   6  -6   6   56.52   15.51   0
   6  -6   6   42.94   11.85   0
  -6  -6  -6   50.82   10.59   0
   6   6   6   48.76   10.12   0
  -8  -6  -6  169.22   10.73   0
   8  -6   6  157.37   22.10   0
   8   6   6  112.91   11.29   0
  -8  -6  -6  135.31   11.53   0
   8  -6   6  121.73   17.77   0
  13  -7  -6  194.50   10.92   0
 -13   7   6  175.55   10.94   0
 -13  -7   6  209.43   12.07   0
  13  -7  -6  210.87   10.00   0
  13   7  -6  221.59   11.29   0
  11  -7  -6   13.09    9.75   0
 -11   7   6   10.75    9.87   0
  11   7  -6   30.27    9.81   0
 -11  -7   6   31.47   10.40   0
  11  -7  -6   15.09    8.43   0
   9   7  -6   28.71    9.92   0
  -9  -7   6   23.84    9.37   0
  -9   7   6   36.54   10.13   0
  -9  -7   6   28.09   10.75   0
   9  -7  -6   30.87    8.72   0
   9  -7  -6   31.99   10.03   0
  -7  -7   6   14.01    7.26   0
   7   7  -6   12.80    7.68   0
  -7   7   6    9.28    5.61   0
  -7  -7   6   -3.26    8.57   0
   7  -7  -6    5.47    6.75   0
   7  -7  -6   -3.60    5.76   0
  -5   7   6  100.47    8.84   0
  -5  -7   6  130.64    8.42   0
   5  -7  -6   96.32    7.92   0
  -5  -7   6  118.10    9.44   0
   5  -7  -6  111.43    8.89   0
   5   7  -6  104.16    8.72   0
   3   7  -6  184.05    9.48   0
  -3   7   6  198.54    7.40   0
  -3  -7   6  224.64    9.29   0
   3  -7  -6  224.96    8.56   0
  -3  -7   6  204.05   10.43   0
   3  -7  -6  206.05    9.51   0
  -3   7   6  172.23    8.42   0
  -1  -7   6   17.38   11.12   0
   1  -7  -6   31.72   10.48   0
  -1   7   6   31.84    8.95   0
   1  -7  -6   23.00    9.15   0
   1   7  -6   19.40   10.50   0
  -1  -7   6   16.96   11.07   0
  -1  -7  -6   32.11    7.75   0
  -1   7  -6   27.96    9.06   0
   1  -7   6   30.50    9.35   0
  -1  -7  -6   33.45    9.15   0
   1   7   6   16.22    9.51   0
   1  -7   6   35.68   11.10   0
  -3   7  -6   53.62    9.34   0
  -3  -7  -6   63.53   10.84   0
   3   7   6   52.68    9.65   0
   3  -7   6   78.79    9.42   0
   3  -7   6   83.95   13.81   0
  -3  -7  -6   83.88    9.50   0
   5   7   6   12.51    6.84   0
  -5  -7  -6   10.19    6.48   0
   5  -7   6    5.87   10.16   0
   5  -7   6    6.25   12.99   0
  -5  -7  -6    3.19    9.90   0
 -10  -8   6  525.23   10.44   0
 -10   8   6  413.69   12.61   0
 -10  -8   6  438.35   13.16   0
  10  -8  -6  413.11   11.85   0
  10   8  -6  402.91   10.33   0
  10  -8  -6  413.40   12.35   0
  -8  -8   6   61.41   10.46   0
   8  -8  -6   71.58    8.88   0
  -8  -8   6   64.20    7.18   0
   8  -8  -6   41.66   10.12   0
   8   8  -6   54.08    7.21   0
  -8   8   6   50.17    9.91   0
  -6   8   6  100.30   10.23   0
   6  -8  -6  108.38    9.36   0
   6  -8  -6   69.71   10.62   0
  -6  -8   6   85.30    8.02   0
  -6  -8   6  106.41    9.83   0
   6   8  -6   81.89   10.07   0
   4   8  -6  454.86   13.08   0
  -4  -8   6  593.56   12.84   0
   4  -8  -6  530.78   12.95   0
   4  -8  -6  547.45   12.04   0
  -4  -8   6  515.05   13.75   0
  -2   8   6  237.63   10.41   0
   2  -8  -6  212.49   11.54   0
  -2  -8   6  277.74   11.58   0
   2  -8  -6  269.40   10.65   0
   2   8  -6  218.49   11.65   0
  -2  -8   6  235.45   12.24   0
   0  -8  -6   10.82    8.93   0
   0   8  -6   -1.68    9.06   0
   0   8   6   18.21    9.19   0
   0  -8   6    8.51    9.03   0
   0  -8  -6   -5.76   10.01   0
   0  -8   6    3.75   10.43   0
  22   0  -7    4.13    9.01   0
 -22   0   7   -7.68   10.17   0
  20   0  -7   -2.82    9.03   0
 -20   0   7   -9.43   10.55   0
  18   0  -7   -1.43    7.09   0
 -18   0   7    4.85    8.54   0
  16   0  -7   -3.86    7.53   0
 -16   0   7   -6.28    9.08   0
  14   0  -7   -1.59    7.72   0
 -14   0   7    9.79    9.73   0
  12   0  -7   -0.19    7.60   0
 -12   0   7   -2.62   10.11   0
  10   0  -7   -6.78    7.85   0
 -10   0   7  -17.81   10.66   0
   8   0  -7   -5.08    7.76   0
  -8   0   7    9.30   10.80   0
  -6   0   7   -2.19   10.63   0
   6   0  -7    3.63    7.94   0
  -4   0   7   -3.00   12.58   0
   4   0  -7    1.36    7.79   0
  -2   0   7    5.02   11.71   0
   2   0  -7   -0.16    9.53   0
   0   0  -7   -3.10   12.26   0
   0   0   7    0.14   12.25   0
   0   0  -7   -0.26    9.44   0
  -2   0  -7   -1.42   12.81   0
  -2   0  -7   -6.46   15.14   0
  -4   0  -7   -0.59   17.24   0
  -4   0  -7   -1.81   14.50   0
  21  -1  -7  285.41   10.96   0
  21   1  -7  156.65   10.74   0
 -21   1   7  261.74   11.81   0
 -21  -1   7  211.82   12.70   0
  19  -1  -7  303.02    9.32   0
  19   1  -7  251.83    9.26   0
 -19   1   7  255.31   10.07   0
 -19  -1   7  261.52   10.84   0
  17  -1  -7  113.53    7.95   0
  17   1  -7   96.39    6.25   0
 -17   1   7  129.41    9.38   0
 -17  -1   7  146.41   10.13   0
  15  -1  -7  379.96   10.03   0
  15   1  -7  297.27    9.83   0
 -15   1   7  303.72   10.99   0
 -15  -1   7  329.66   11.90   0
  13  -1  -7   18.92    7.58   0
  13   1  -7   32.29    8.13   0
 -13   1   7   22.48    9.87   0
 -13  -1   7   11.99   10.52   0
  11   1  -7    1.57    7.98   0
 -11   1   7    3.24   10.00   0
 -11  -1   7    1.56   10.73   0
  11  -1  -7   16.60    7.41   0
   9   1  -7  805.47   13.54   0
  -9   1   7  772.22   14.63   0
   9  -1  -7  828.99   12.76   0
  -9  -1   7  831.74   15.75   0
   7   1  -7 2099.67   20.71   0
  -7   1   7 2019.80   20.31   0
   7  -1  -7 2243.36   19.68   0
  -7  -1   7 2139.97   22.04   0
   5   1  -7  362.79   11.94   0
  -5   1   7  380.00   13.26   0
   5  -1  -7  416.82   11.33   0
  -5  -1   7  415.89   14.05   0
   3   1  -7 4067.15   34.87   0
   3  -1  -7 4137.89   28.63   0
  -3   1   7 4249.09   30.38   0
  -3  -1   7 4016.26   34.22   0
   3  -1  -7 4066.76   29.61   0
  -1   1   7  468.80   15.93   0
   1   1  -7  398.85   18.46   0
   1  -1  -7  448.92   16.11   0
  -1  -1   7  394.84   17.63   0
   1  -1  -7  403.34   11.90   0
   1   1   7  191.05   11.97   0
  -1  -1  -7  162.75    9.73   0
  -1  -1  -7  253.20   15.47   0
  -3  -1  -7   24.48    9.55   0
  -3  -1  -7   26.72   13.36   0
   5   1   7   77.76   10.48   0
  -5  -1  -7   83.65   10.52   0
  -5  -1  -7   76.56   16.37   0
  -7  -1  -7  304.01   16.71   0
  -7  -1  -7  342.42   15.10   0
   7   1   7  303.24   14.47   0
  -9  -1  -7  115.69   14.64   0
  -9  -1  -7  133.95   12.84   0
   9   1   7  124.45   12.09   0
 -11  -1  -7  102.94   14.95   0
  11   1   7   86.98   13.47   0
 -11  -1  -7   78.33   15.87   0
  22  -2  -7    3.61   10.65   0
 -22   2   7    3.31    9.73   0
  22   2  -7    8.16    9.35   0
 -22  -2   7    4.65   10.21   0
  20  -2  -7   33.07    8.94   0
  20   2  -7   31.37    9.49   0
 -20   2   7   38.34   10.29   0
 -20  -2   7   18.68   10.86   0
  18  -2  -7  100.51    7.80   0
  18   2  -7   72.98    7.93   0
 -18   2   7   81.20    8.74   0
 -18  -2   7   66.75    9.54   0
 -16  -2   7  305.10   11.55   0
  16  -2  -7  311.43    9.48   0
  16   2  -7  249.73    9.56   0
 -16   2   7  261.35   10.59   0
 -14  -2   7   -4.75    9.91   0
  14   2  -7   -0.94    5.67   0
 -14   2   7   -0.79    9.07   0
  14  -2  -7    8.28    7.28   0
 -12  -2   7   -5.72   10.80   0
  12   2  -7   -1.83    8.19   0
 -12   2   7   -0.60    9.66   0
  12  -2  -7   12.17    7.32   0
 -10  -2   7  465.55   13.74   0
  10   2  -7  437.70   11.41   0
 -10   2   7  483.11   12.52   0
  10  -2  -7  399.29    8.55   0
  -8  -2   7   25.62   11.26   0
   8   2  -7   14.28    8.51   0
  -8   2   7   16.88   10.14   0
   8  -2  -7   10.06    7.64   0
  -6  -2   7  225.90   12.88   0
   6   2  -7  217.33   10.66   0
  -6   2   7  209.34    9.02   0
   6  -2  -7  217.12    9.30   0
   6  -2  -7  231.65   12.35   0
  -4  -2   7   82.53   13.92   0
  -4   2   7   81.14   10.74   0
   4   2  -7   85.36    9.72   0
   4  -2  -7   82.59    8.28   0
   4  -2  -7   70.20   11.03   0
  -2   2   7  680.31   14.56   0
   2  -2  -7  654.35   14.59   0
   2  -2  -7  628.42   12.30   0
   2   2  -7  639.05   18.84   0
  -2  -2   7  592.46   17.83   0
   0   2   7   16.15    9.79   0
   0  -2  -7   10.06    7.49   0
   0   2  -7    9.35   15.64   0
   0  -2   7   17.49   13.57   0
   0  -2  -7   14.71   10.15   0
  -2  -2  -7   59.24   10.97   0
  -2  -2  -7   74.12    9.84   0
   2   2   7   53.41   10.07   0
  -4  -2  -7   31.23    9.60   0
  -4  -2  -7   28.75   10.28   0
   4   2   7   33.65    9.56   0
   6   2   7    9.52    9.09   0
  -6  -2  -7   15.52    8.94   0
  -6  -2  -7    6.23   12.06   0
   8   2   7  109.53   10.43   0
  -8  -2  -7  123.09   10.67   0
  -8  -2  -7   93.63   12.97   0
 -10  -2  -7   22.71   11.43   0
 -10  -2  -7   29.49    9.72   0
  10   2   7   25.18    9.22   0
  21  -3  -7   41.44    9.32   0
 -21   3   7   43.52   10.14   0
  21   3  -7   34.92    9.53   0
 -21  -3   7   37.33   10.59   0
 -19  -3   7  379.76   13.01   0
  19  -3  -7  363.96   11.14   0
 -19   3   7  333.37   12.00   0
  19   3  -7  298.95    8.86   0
 -17  -3   7  698.01   13.59   0
 -17   3   7  542.14   10.12   0
  17   3  -7  603.77   11.38   0
  17  -3  -7  890.13   12.79   0
 -15  -3   7  290.63   11.37   0
 -15   3   7  362.55   10.74   0
  15   3  -7  290.63    9.98   0
  15  -3  -7  252.74    9.03   0
 -13  -3   7  430.82   12.58   0
 -13   3   7  492.85   11.85   0
  13   3  -7  354.27    8.62   0
  13  -3  -7  398.30    9.87   0
 -11  -3   7  860.29   15.16   0
 -11   3   7 1013.49   14.55   0
  11   3  -7  792.21   13.10   0
  11  -3  -7  937.57   12.43   0
  -9  -3   7  695.10   14.80   0
  -9   3   7  587.44   12.87   0
   9  -3  -7  612.51   13.05   0
   9   3  -7  619.06   12.98   0
   9  -3  -7  613.68   11.06   0
  -7  -3   7  828.65   13.94   0
   7  -3  -7  702.06   11.60   0
   7  -3  -7  809.46   11.01   0
   7   3  -7  905.04   14.99   0
  -7   3   7  766.41   11.79   0
   5  -3  -7 4934.35   27.13   0
  -5  -3   7 5698.73   34.64   0
  -5   3   7 5249.92   27.81   0
   5  -3  -7 5752.58   27.90   0
   5   3  -7 5593.84   35.32   0
  -3  -3   7 1872.42   24.88   0
  -3   3   7 1625.11   17.78   0
   3  -3  -7 1572.49   17.67   0
   3  -3  -7 1891.73   17.52   0
   3   3  -7 1837.99   24.27   0
  -1   3   7  523.55   13.07   0
   1   3  -7  555.78   17.84   0
  -1  -3   7  520.13   17.83   0
   1  -3  -7  519.86   11.25   0
  -1   3   7  465.75   11.14   0
   1  -3  -7  507.38   13.22   0
  -1  -3  -7   12.74    7.63   0
  -1   3  -7   13.95   12.47   0
   1   3   7    8.42    9.74   0
   1   3   7   23.10    7.84   0
   1  -3   7   17.44   12.66   0
  -1  -3  -7   13.24   12.43   0
   1  -3   7   19.51   14.43   0
  -3  -3  -7  151.11   11.16   0
  -3  -3  -7  154.96    8.87   0
   3   3   7  136.24    8.91   0
   5   3   7    7.60    7.20   0
  -5  -3  -7    2.14    7.36   0
  -5  -3  -7    0.31    9.19   0
  -7  -3  -7    3.91    7.25   0
  -7  -3  -7   -0.04    8.77   0
   7   3   7    3.08    7.09   0
  -9  -3  -7   48.20    9.84   0
  -9  -3  -7   29.92   11.61   0
   9   3   7   52.72   11.74   0
  20  -4  -7   -2.44    8.49   0
 -20  -4   7  -12.58   10.82   0
 -20   4   7   -0.40    9.54   0
  20   4  -7   -9.41    9.54   0
 -18  -4   7   24.06    8.03   0
 -18   4   7   31.10    9.81   0
  18   4  -7   31.37    9.53   0
  18  -4  -7   30.98    8.58   0
 -16  -4   7   12.05    9.02   0
 -16   4   7   14.94    8.10   0
  16   4  -7   10.05    7.68   0
  16  -4  -7   18.61    6.92   0
  14  -4  -7   12.97    8.34   0
 -14   4   7    7.84    8.29   0
 -14  -4   7    7.33    9.43   0
  14   4  -7    5.93    7.97   0
  14  -4  -7    5.94    6.87   0
 -12  -4   7  154.42   11.26   0
 -12   4   7  213.54    9.81   0
  12  -4  -7  140.91    6.28   0
  12   4  -7  144.65    9.30   0
  12  -4  -7  179.63   10.20   0
 -10  -4   7  867.46   15.14   0
 -10   4   7  692.78   10.76   0
  10  -4  -7  762.38   10.14   0
  10   4  -7  839.28   13.60   0
  10  -4  -7  712.07   10.79   0
  -8  -4   7  649.43   14.47   0
  -8   4   7  534.71   12.13   0
   8  -4  -7  576.88   10.75   0
   8   4  -7  574.06   12.55   0
   8  -4  -7  516.59   12.06   0
  -6   4   7   83.69    7.34   0
  -6  -4   7   92.21   11.66   0
   6  -4  -7   92.26    7.87   0
   6  -4  -7   90.93    7.43   0
   6   4  -7   82.53   11.52   0
   4   4  -7    3.73    8.77   0
   4  -4  -7   -8.59    9.56   0
  -4   4   7   -7.18    9.64   0
  -4  -4   7    3.59   10.74   0
   4  -4  -7    7.24    5.16   0
  -2  -4   7  316.09   11.77   0
  -2   4   7  264.28   11.02   0
  -2  -4   7  296.52   15.39   0
   2  -4  -7  278.41    9.32   0
   2   4  -7  339.34   14.26   0
  -2   4   7  243.21    9.27   0
   2  -4  -7  261.09   11.10   0
   0   4  -7  137.93   12.26   0
   0  -4   7  180.36   12.85   0
   0  -4   7  193.39   14.30   0
   0  -4  -7  176.98    8.68   0
   0  -4  -7  171.59   10.84   0
   0   4   7  197.86   10.51   0
   0   4   7  168.70    8.79   0
   2  -4   7   91.14   12.35   0
  -2  -4  -7  103.14   12.36   0
   2  -4   7  110.75   15.54   0
  -2  -4  -7  129.36    8.48   0
   2   4   7  101.96    8.33   0
  -4  -4  -7   -8.55    8.86   0
   4   4   7   -0.43    7.11   0
  -4  -4  -7    2.38    7.34   0
  -6  -4  -7   43.78    9.09   0
  -6  -4  -7   67.02    9.66   0
   6   4   7   56.04    9.79   0
  -8  -4  -7    6.62    9.42   0
  -8  -4  -7   -5.93   13.12   0
   8   4   7   12.66    9.44   0
 -19  -5   7  332.68   10.28   0
  19  -5  -7  259.68    9.68   0
 -19   5   7  330.02   12.01   0
  19  -5  -7  342.29   12.22   0
  19   5  -7  331.74   12.23   0
  17  -5  -7  153.99   10.73   0
 -17  -5   7  158.60   12.01   0
 -17   5   7  161.81   10.85   0
  17  -5  -7  145.90    9.90   0
  17   5  -7  128.92   10.73   0
 -15  -5   7   -4.75    6.28   0
 -15   5   7  -18.52    5.66   0
  15  -5  -7   -3.95    6.69   0
  15  -5  -7    5.37    5.48   0
  15   5  -7    0.04    7.50   0
 -13   5   7   94.77    8.77   0
  13  -5  -7   73.38    8.86   0
 -13  -5   7   93.74    9.90   0
  13  -5  -7   87.23    5.57   0
  13   5  -7   84.31    6.53   0
  11  -5  -7  312.71   10.65   0
 -11  -5   7  363.58   11.75   0
 -11   5   7  368.93   10.60   0
  11  -5  -7  327.14    9.04   0
  11   5  -7  322.03   10.44   0
   9   5  -7   17.57    6.17   0
  -9   5   7   12.18    8.71   0
  -9  -5   7   33.69   10.02   0
   9  -5  -7   23.80    7.19   0
   9  -5  -7   21.63    8.71   0
   7   5  -7   31.64    8.76   0
  -7   5   7   28.60    8.86   0
  -7  -5   7   20.88   10.59   0
   7  -5  -7   16.72    9.14   0
   7  -5  -7   37.93    7.45   0
   5  -5  -7  709.17   12.93   0
  -5   5   7  715.95   12.98   0
   5   5  -7  656.41   13.70   0
  -5  -5   7  712.34   14.67   0
   5  -5  -7  659.43   11.49   0
  -3  -5   7 1063.19   17.76   0
  -3   5   7  810.11   12.17   0
  -3   5   7  874.58   13.61   0
  -3  -5   7  984.97   18.76   0
   3  -5  -7  949.29   12.52   0
   3   5  -7  907.15   18.10   0
   3  -5  -7  864.55   13.44   0
   1   5  -7    9.47    7.67   0
  -1   5   7   11.53    6.31   0
  -1  -5   7    8.44    7.63   0
   1  -5  -7    2.35    7.18   0
  -1  -5   7    2.85    9.89   0
   1  -5  -7    1.08    6.48   0
  -1   5   7   10.14    7.34   0
  -1   5  -7   51.04    9.49   0
  -1  -5  -7   62.91    9.07   0
   1  -5   7   70.31    9.54   0
  -1  -5  -7   73.39    7.81   0
   1  -5   7   76.77   12.22   0
   1   5   7   45.08    7.81   0
   3   5   7  339.13    9.81   0
  -3  -5  -7  323.76   11.20   0
   3  -5   7  355.00   17.43   0
  -3  -5  -7  400.08   10.33   0
   3  -5   7  285.25   14.60   0
   5   5   7  121.11   10.38   0
   5  -5   7  128.23   22.31   0
  -5  -5  -7  139.11   10.20   0
   5  -5   7  110.56   19.52   0
  -5  -5  -7  113.43   11.53   0
  -7  -5  -7   59.12   10.04   0
  -7  -5  -7   44.47   10.79   0
   7   5   7   51.34   10.20   0
  16   6  -7   14.53    9.93   0
 -16  -6   7   11.86   10.72   0
 -16   6   7   12.99    9.69   0
  16  -6  -7    6.48    8.64   0
  16  -6  -7    4.93    9.53   0
  14   6  -7  187.25   10.91   0
 -14  -6   7  212.23   12.30   0
  14  -6  -7  176.69    9.30   0
  14  -6  -7  164.01   10.57   0
 -14   6   7  165.58   10.65   0
  12   6  -7   84.21    6.21   0
 -12   6   7   60.92    8.47   0
 -12  -6   7   71.23    9.45   0
  12  -6  -7   70.68    8.32   0
  12  -6  -7   75.21    7.22   0
  10   6  -7  390.26   10.64   0
 -10   6   7  335.92   10.45   0
 -10  -6   7  422.73   11.83   0
  10  -6  -7  352.09   10.46   0
  10  -6  -7  415.50    9.58   0
   8  -6  -7  239.99    9.87   0
  -8   6   7  235.04    9.64   0
   8   6  -7  269.75    9.94   0
  -8  -6   7  270.42   11.28   0
   8  -6  -7  270.37    8.69   0
  -6  -6   7  103.61    8.29   0
   6   6  -7   71.46    8.53   0
  -6   6   7   72.02    8.78   0
  -6  -6   7   80.68    9.79   0
   6  -6  -7   78.26    5.52   0
   6  -6  -7   66.16    8.80   0
  -4  -6   7   39.64    7.68   0
  -4   6   7   30.35    8.28   0
   4  -6  -7   27.51    5.18   0
  -4  -6   7   25.70    9.68   0
   4   6  -7   30.66    8.11   0
   4  -6  -7   21.94    8.64   0
   2   6  -7   68.78    8.29   0
  -2  -6   7   91.04    8.25   0
  -2   6   7   72.19    7.60   0
   2  -6  -7  103.75    7.67   0
  -2  -6   7   90.30   10.33   0
   2  -6  -7   97.60    8.98   0
  -2   6   7   87.45    8.89   0
   0   6   7  205.37    8.76   0
   0  -6  -7  230.42   10.16   0
   0  -6   7  245.24   10.08   0
   0  -6  -7  244.45    9.02   0
   0  -6   7  251.98   14.14   0
   0   6  -7  181.03    9.65   0
  -2  -6  -7  128.58    9.35   0
  -2  -6  -7  155.90    9.43   0
   2  -6   7  116.77   10.84   0
   2  -6   7  135.04   11.02   0
   2   6   7  145.41    9.16   0
  -2   6  -7   87.96   10.76   0
   4   6   7  116.93   10.30   0
  -4  -6  -7  120.46   10.16   0
   4  -6   7  115.72   16.07   0
   4  -6   7   88.91   11.36   0
  -4  -6  -7  124.12   11.00   0
   6   6   7   74.50   10.35   0
   6  -6   7   76.86   18.77   0
  -6  -6  -7   99.05   10.18   0
  -6  -6  -7   50.65   10.78   0
   6  -6   7   53.89   15.43   0
  13  -7  -7   46.50    9.80   0
 -13   7   7   64.43    9.77   0
  13   7  -7   57.08   10.36   0
 -13  -7   7   60.71   10.90   0
  13  -7  -7   61.85    8.82   0
  11  -7  -7   20.63    9.96   0
 -11   7   7   16.13    9.90   0
  11   7  -7   20.80    9.84   0
 -11  -7   7   19.06    7.74   0
  11  -7  -7    4.80    8.51   0
  -9  -7   7  424.42   11.77   0
  -9   7   7  339.96   11.34   0
  -9  -7   7  357.36   13.07   0
   9   7  -7  346.51   12.07   0
   9  -7  -7  347.36   10.74   0
   9  -7  -7  342.91   11.50   0
  -7  -7   7  692.28   13.11   0
  -7   7   7  562.65   12.57   0
  -7  -7   7  583.26   14.16   0
   7  -7  -7  566.92   11.25   0
   7   7  -7  533.97   13.34   0
   7  -7  -7  591.19   12.91   0
  -5  -7   7   82.93   11.50   0
  -5  -7   7   86.86    9.60   0
   5  -7  -7   78.82    9.04   0
   5  -7  -7   65.10   10.44   0
  -5   7   7   69.85   10.57   0
   5   7  -7   64.05   10.39   0
  -3   7   7  456.07    9.33   0
   3   7  -7  473.18   13.43   0
  -3   7   7  479.71    9.92   0
  -3  -7   7  613.76   13.51   0
   3  -7  -7  567.23    9.54   0
   3  -7  -7  494.22   12.93   0
  -3  -7   7  541.87   14.67   0
   1  -7  -7  287.53   11.91   0
   1  -7  -7  331.67   10.82   0
  -1  -7   7  315.06   13.74   0
  -1  -7   7  319.40   11.84   0
   1   7  -7  246.97   13.52   0
  -1   7   7  271.95   10.81   0
   1   7   7  106.59   10.04   0
  -1  -7  -7  110.50   11.26   0
   1  -7   7  136.16   11.97   0
  -1  -7  -7  127.76   10.11   0
   1  -7   7  157.71   12.68   0
  -1   7  -7  102.53   11.71   0
  -3  -7  -7   27.27   10.32   0
  -3  -7  -7   21.20    9.36   0
   3  -7   7   16.28   10.60   0
   3  -7   7   23.00   13.73   0
   3   7   7    9.41    9.69   0
  -8  -8   7  140.30   10.43   0
  -8  -8   7  138.19   11.03   0
   8  -8  -7  101.40    9.75   0
   8  -8  -7  100.62   10.54   0
  -8   8   7  116.78   10.42   0
   8   8  -7   99.72   10.59   0
  -6   8   7    1.67    9.43   0
  -6  -8   7   -1.25   11.12   0
   6  -8  -7    2.15    8.71   0
   6  -8  -7    4.18    9.77   0
  -6  -8   7   -5.17   10.41   0
   6   8  -7    7.35    9.49   0
   4   8  -7   31.47   10.29   0
  -4  -8   7   63.29    9.68   0
   4  -8  -7   66.19    7.41   0
   4  -8  -7   68.40    9.37   0
  -4  -8   7   50.35   10.96   0
   2  -8  -7   47.11   10.43   0
  -2  -8   7   79.77   10.07   0
   2  -8  -7   72.22    9.37   0
  -2  -8   7   41.62   11.13   0
   2   8  -7   52.55    9.99   0
  -2   8   7   50.71    9.48   0
  22   0  -8    0.56    9.19   0
 -22   0   8   13.50   10.29   0
  20   0  -8  504.04   11.04   0
 -20   0   8  414.80    9.52   0
  18   0  -8  343.09    9.80   0
 -18   0   8  426.25   11.40   0
  16   0  -8  135.47    8.42   0
 -16   0   8  144.42    9.88   0
  14   0  -8  241.66    7.59   0
 -14   0   8  321.04   11.65   0
  12   0  -8  656.71   10.32   0
 -12   0   8  677.64   11.58   0
  10   0  -8  218.45    9.34   0
 -10   0   8  196.91    8.81   0
  -8   0   8  211.38   11.64   0
   8   0  -8  212.28    9.34   0
  -6   0   8  163.70   11.47   0
   6   0  -8  165.29   10.84   0
  -4   0   8 8771.86   43.22   0
   4   0  -8 9181.84   44.46   0
   2   0  -8  178.29   13.95   0
  -2   0   8  182.37   13.37   0
   2   0  -8  169.09   11.50   0
   0   0  -8 1769.77   28.37   0
   0   0   8 1935.00   29.49   0
   0   0  -8 1480.20   25.00   0
  -2   0  -8 1534.81   32.92   0
  -2   0  -8 2062.16   48.08   0
  21  -1  -8   85.85   11.16   0
  21   1  -8   71.17    9.37   0
 -21   1   8   71.83   10.32   0
 -21  -1   8   52.37   10.89   0
  19  -1  -8   -1.41    4.89   0
  19   1  -8    9.70    5.14   0
 -19   1   8    7.80    8.11   0
 -19  -1   8   -3.56    8.51   0
  17  -1  -8   30.04    7.42   0
  17   1  -8   35.77    7.82   0
 -17   1   8   26.52    8.90   0
 -17  -1   8   48.94    9.16   0
  15  -1  -8  120.93    8.24   0
  15   1  -8  131.98    8.76   0
 -15   1   8  105.08    7.59   0
 -15  -1   8  182.08   10.61   0
  13   1  -8  226.26    9.44   0
 -13   1   8  271.74   11.20   0
 -13  -1   8  228.34   11.41   0
  13  -1  -8  267.43    9.36   0
  11   1  -8    9.67    7.83   0
 -11   1   8   22.51    9.89   0
 -11  -1   8    7.61   10.41   0
  11  -1  -8   16.16    7.66   0
   9   1  -8   17.86    8.02   0
  -9   1   8   25.33   10.26   0
   9  -1  -8   19.84    5.48   0
  -9  -1   8   21.59   10.58   0
   7   1  -8  211.26    9.99   0
  -7   1   8  188.43   11.50   0
   7  -1  -8  210.59    9.11   0
  -7  -1   8  211.38   12.02   0
   5   1  -8   23.61    8.26   0
  -5   1   8   26.88   10.17   0
   5  -1  -8   21.72    7.70   0
  -5  -1   8   27.63   10.23   0
   3   1  -8  253.82   11.65   0
  -3   1   8  302.90   12.22   0
  -3  -1   8  282.51   14.12   0
   3  -1  -8  263.92   10.29   0
   3  -1  -8  274.31   12.31   0
  -1   1   8  120.80   12.37   0
   1   1  -8   93.73   13.94   0
   1  -1  -8   94.00   13.14   0
  -1  -1   8  107.62   12.97   0
   1  -1  -8  102.25   10.22   0
   1   1   8  137.11   13.33   0
  -1  -1  -8  117.55   14.04   0
  -1  -1  -8  121.45   10.69   0
  -3  -1  -8    4.68    9.17   0
  -3  -1  -8    8.89   12.17   0
  -5  -1  -8   -0.73   13.79   0
  -5  -1  -8    0.52    8.91   0
  -7  -1  -8    0.60   12.63   0
  -7  -1  -8   -0.01   11.36   0
  -9  -1  -8    0.97   15.86   0
  -9  -1  -8    0.59   15.84   0
  22  -2  -8   13.38    8.99   0
  22   2  -8   25.51    9.30   0
 -22   2   8    8.57    9.98   0
 -22  -2   8   10.19   10.29   0
  20  -2  -8  310.36   10.75   0
  20   2  -8  389.13   11.86   0
 -20   2   8  435.55   12.60   0
 -20  -2   8  272.72    9.65   0
  18  -2  -8  819.15   12.24   0
  18   2  -8  668.98   11.62   0
 -18   2   8  590.88   10.41   0
 -18  -2   8  783.61   13.54   0
  16   2  -8  662.58   11.77   0
 -16   2   8  689.29   12.81   0
 -16  -2   8  711.01   13.43   0
  16  -2  -8  821.20   11.99   0
 -14  -2   8  914.12   14.63   0
  14   2  -8  691.03   10.42   0
 -14   2   8  753.92   13.18   0
  14  -2  -8  660.50    9.84   0
 -12  -2   8  322.73   12.18   0
  12   2  -8  343.61   10.37   0
 -12   2   8  403.05   11.68   0
  12  -2  -8  309.49    7.65   0
 -10  -2   8   94.68   11.29   0
  10   2  -8   86.66    6.63   0
 -10   2   8   77.49    7.54   0
  10  -2  -8   98.62    8.04   0
  -8  -2   8  114.18   11.49   0
   8   2  -8  108.42    9.26   0
  -8   2   8  107.54   10.40   0
   8  -2  -8  104.44    8.12   0
  -6  -2   8  233.69   12.37   0
  -6   2   8  239.84   11.38   0
   6   2  -8  229.29   10.63   0
   6  -2  -8  238.07    9.27   0
   6  -2  -8  237.28   11.59   0
   4  -2  -8  789.50   14.77   0
  -4   2   8  820.47   14.58   0
   4   2  -8  765.13   16.31   0
   4  -2  -8  732.76   12.72   0
  -4  -2   8  785.07   18.05   0
  -2   2   8 1179.85   17.18   0
   2  -2  -8 1133.69   17.12   0
   2  -2  -8 1160.18   16.55   0
   2   2  -8 1142.09   23.65   0
  -2  -2   8 1025.83   21.13   0
   0  -2   8  514.23   39.25   0
   0   2   8  645.96   14.92   0
   0  -2   8  574.91   30.40   0
   0  -2  -8  611.38   13.80   0
   0   2  -8  515.44   42.04   0
   0  -2  -8  613.97   14.81   0
  -2  -2  -8  394.32   14.86   0
  -2  -2  -8  422.22   12.76   0
   4   2   8  119.84   10.27   0
  -4  -2  -8  135.02   10.34   0
  -4  -2  -8  112.60   10.97   0
  -6  -2  -8   19.34    8.78   0
  -6  -2  -8    8.85   11.57   0
   6   2   8   16.10    8.72   0
  -8  -2  -8   12.32   14.10   0
   8   2   8   23.63   10.95   0
  -8  -2  -8   22.81   11.13   0
 -10  -2  -8   50.96   16.34   0
  10   2   8   50.64   11.37   0
 -10  -2  -8   62.20   12.21   0
  21  -3  -8   -3.63    8.56   0
 -21   3   8    0.91    6.88   0
  21   3  -8   -1.39    6.60   0
 -21  -3   8   -6.22    7.45   0
 -19  -3   8   19.34   11.00   0
  19  -3  -8   36.80    8.75   0
 -19   3   8   34.32    9.85   0
  19   3  -8   41.93    9.51   0
 -17  -3   8  132.80    7.61   0
 -17   3   8  196.45    9.56   0
  17   3  -8  148.39    8.73   0
  17  -3  -8  150.40    7.88   0
 -15  -3   8  145.14   10.37   0
 -15   3   8  141.38    9.38   0
  15   3  -8  138.08    8.98   0
  15  -3  -8  182.64    8.26   0
 -13  -3   8  444.67   12.85   0
 -13   3   8  374.22   11.13   0
  13   3  -8  399.31   10.77   0
  13  -3  -8  461.40   10.15   0
 -11  -3   8   10.11   10.68   0
 -11   3   8   12.54    9.54   0
  11   3  -8   14.33    8.43   0
  11  -3  -8   25.01    7.44   0
  -9  -3   8   71.53   11.23   0
   9  -3  -8   64.36    7.32   0
  -9   3   8   62.90    7.21   0
   9   3  -8   70.37    9.25   0
   9  -3  -8   72.03    7.82   0
  -7   3   8   79.43   10.05   0
   7  -3  -8   73.60    7.90   0
   7   3  -8   86.39    9.28   0
   7  -3  -8   87.07   10.26   0
  -7  -3   8   82.74   11.28   0
  -5  -3   8  143.90   11.69   0
  -5   3   8  134.00   10.29   0
   5  -3  -8  139.16    8.44   0
   5   3  -8  129.60   10.13   0
   5  -3  -8  108.57   10.53   0
  -3  -3   8  392.90   15.73   0
  -3   3   8  349.59   12.24   0
   3  -3  -8  359.34   12.13   0
   3  -3  -8  397.16   10.27   0
   3   3  -8  373.60   14.92   0
  -1  -3   8    3.53   11.83   0
  -1   3   8    3.27    9.35   0
   1   3  -8    6.36   12.27   0
   1  -3  -8    2.27    7.36   0
   1  -3  -8    2.56    9.57   0
  -1  -3   8    3.31   10.54   0
  -1  -3  -8  192.77    8.98   0
  -1  -3  -8  178.01   11.30   0
   1   3   8  188.79    9.09   0
  -3  -3  -8   18.07   11.62   0
  -3  -3  -8   26.24    7.34   0
   3   3   8   19.11    9.08   0
  -5  -3  -8    3.04    7.04   0
  -5  -3  -8    1.69   10.54   0
   5   3   8   -6.86    7.07   0
  -7  -3  -8   -5.10   11.05   0
  -7  -3  -8   -1.63   10.96   0
   7   3   8    4.81   10.98   0
  -9  -3  -8    1.90   11.51   0
  -9  -3  -8   13.80   13.69   0
   9   3   8    6.32   11.32   0
  20  -4  -8   40.31    9.06   0
 -20  -4   8   65.07   10.97   0
 -20   4   8   68.04   10.16   0
  20   4  -8   28.97    9.92   0
 -18  -4   8  291.77   12.68   0
 -18   4   8  301.96   11.64   0
  18   4  -8  252.90   10.95   0
  18  -4  -8  383.71   10.76   0
 -16  -4   8  690.31   13.19   0
 -16   4   8  681.74   12.07   0
  16   4  -8  625.86   11.57   0
  16  -4  -8  670.37   11.42   0
 -14  -4   8  445.20   11.79   0
  14  -4  -8  407.62   10.96   0
 -14   4   8  401.00   10.81   0
  14   4  -8  364.65   10.15   0
  14  -4  -8  377.85    9.26   0
 -12  -4   8    1.54    9.75   0
 -12   4   8    8.01    8.60   0
  12  -4  -8   15.45    6.90   0
  12   4  -8   17.21    8.04   0
  12  -4  -8    2.77    8.84   0
 -10  -4   8  149.94    8.49   0
 -10   4   8  151.72    9.91   0
  10  -4  -8  145.60    7.97   0
  10   4  -8  127.11    9.33   0
  10  -4  -8  146.61    9.88   0
   8  -4  -8  153.65   10.01   0
  -8  -4   8  174.62   11.61   0
  -8   4   8  157.23    9.75   0
   8  -4  -8  153.21    8.26   0
   8   4  -8  164.46    9.78   0
  -6  -4   8  142.55   11.50   0
  -6   4   8  113.60   10.02   0
   6  -4  -8  129.17    8.26   0
   6  -4  -8  110.92    9.95   0
   6   4  -8  126.71    9.74   0
   4   4  -8   69.56   11.40   0
  -4  -4   8   76.42   10.84   0
   4  -4  -8   81.65    9.69   0
  -4   4   8   68.75    9.79   0
   4  -4  -8   79.23    7.72   0
  -2  -4   8 1783.10   24.64   0
  -2   4   8 1572.15   16.87   0
  -2  -4   8 1667.32   23.78   0
   2  -4  -8 1640.67   15.73   0
   2   4  -8 2050.22   26.19   0
   2  -4  -8 1543.63   17.00   0
   0   4   8  706.46   13.46   0
   0  -4   8  696.43   20.54   0
   0  -4   8  706.80   18.83   0
   0   4  -8  534.67   18.88   0
   0   4   8  691.23   13.56   0
   0  -4  -8  688.75   13.52   0
   0  -4  -8  674.17   11.67   0
  -2  -4  -8   43.50    9.22   0
   2   4   8   44.26    7.45   0
  -2  -4  -8   45.15    7.51   0
   2  -4   8   36.54   16.22   0
   2  -4   8   37.45   16.04   0
  -4  -4  -8   91.07    7.99   0
   4   4   8   70.72    7.99   0
  -4  -4  -8   83.72   11.19   0
  -6  -4  -8  180.99   12.46   0
   6   4   8  138.08   12.31   0
  -6  -4  -8  132.69   14.02   0
  -8  -4  -8    1.98    9.51   0
   8   4   8   17.40    9.27   0
  -8  -4  -8   18.67   10.31   0
 -19  -5   8   52.85   11.32   0
  19  -5  -8   30.15   10.17   0
 -19   5   8   35.97   10.32   0
  19  -5  -8   39.52    9.19   0
  19   5  -8   41.17   10.10   0
  17  -5  -8   -2.08    9.66   0
 -17  -5   8   10.22    7.70   0
 -17   5   8   16.07    9.60   0
  17  -5  -8    3.00    8.46   0
  17   5  -8    9.48    9.48   0
 -15  -5   8    1.15    6.20   0
 -15   5   8    0.48    7.65   0
  15  -5  -8    5.62    6.61   0
  15  -5  -8    2.68    7.70   0
  15   5  -8    1.55    7.48   0
 -13  -5   8   33.91    9.32   0
 -13   5   8   19.73    8.22   0
  13  -5  -8   32.90    8.19   0
  13  -5  -8   19.28    6.86   0
  13   5  -8   29.32    7.90   0
  11  -5  -8  100.74    8.93   0
 -11  -5   8  117.90   10.23   0
 -11   5   8  116.50    8.98   0
  11  -5  -8  123.55    7.58   0
  11   5  -8  114.85    8.79   0
   9   5  -8   -2.58    8.15   0
  -9  -5   8   -3.32    9.67   0
  -9   5   8   13.27    8.44   0
   9  -5  -8    0.62    7.04   0
   9  -5  -8    3.34    8.49   0
   7   5  -8  418.73   11.60   0
  -7   5   8  393.24   10.90   0
  -7  -5   8  478.50   13.10   0
   7  -5  -8  402.52   10.87   0
   7  -5  -8  450.45   10.19   0
   5  -5  -8  196.43    9.95   0
  -5   5   8  181.80   10.03   0
   5   5  -8  210.08   10.38   0
  -5  -5   8  213.03   11.65   0
   5  -5  -8  221.95    8.53   0
  -3  -5   8   19.26    8.00   0
  -3   5   8    9.51    8.59   0
  -3  -5   8   13.08   12.16   0
   3  -5  -8   12.44    7.14   0
   3   5  -8    7.87    8.35   0
   3  -5  -8    5.33    8.72   0
   1   5  -8   47.64    9.56   0
  -1   5   8   37.78    8.76   0
  -1  -5   8   59.03    8.14   0
  -1  -5   8   53.26   12.01   0
   1  -5  -8   59.29    7.37   0
   1  -5  -8   57.86    8.99   0
  -1   5   8   52.11    7.34   0
   1  -5   8   28.84   11.01   0
  -1  -5  -8   38.00    8.88   0
   1  -5   8   35.29    8.94   0
  -1  -5  -8   37.70    7.38   0
   1   5   8   22.41    7.20   0
  -1   5  -8   21.23    9.14   0
  -3  -5  -8  212.05   10.38   0
   3  -5   8  218.11   17.83   0
  -3  -5  -8  250.71    9.39   0
   3  -5   8  190.78   16.68   0
   3   5   8  218.97    9.03   0
  -5  -5  -8   19.52    9.38   0
   5   5   8   24.16    9.47   0
  -5  -5  -8   19.18   10.32   0
  -7  -5  -8    3.40    9.33   0
  -7  -5  -8    0.79   10.18   0
   7   5   8    3.40    9.58   0
  16   6  -8  121.16   11.05   0
 -16  -6   8  135.64   11.65   0
 -16   6   8  117.80   10.58   0
  16  -6  -8  133.66    9.57   0
  16  -6  -8   98.91   10.56   0
  14   6  -8   65.50   10.31   0
 -14  -6   8   82.07   11.43   0
 -14   6   8   95.74   10.25   0
  14  -6  -8   78.86    8.91   0
  14  -6  -8   54.73   10.19   0
  12   6  -8  113.64    8.55   0
 -12  -6   8   96.38    9.48   0
 -12   6   8   90.92    6.27   0
  12  -6  -8  104.50    7.54   0
  12  -6  -8   79.99    6.41   0
 -10  -6   8  214.16   10.69   0
 -10   6   8  188.76    9.35   0
  10  -6  -8  182.45    9.27   0
  10   6  -8  192.77    9.54   0
  10  -6  -8  203.96    6.41   0
   8  -6  -8  164.84    9.23   0
  -8   6   8  166.79    9.00   0
   8   6  -8  158.98   11.06   0
  -8  -6   8  170.53   10.72   0
   8  -6  -8  170.72    8.17   0
  -6  -6   8  125.46    8.52   0
  -6   6   8  123.23    8.77   0
  -6  -6   8  121.34   10.19   0
   6   6  -8  109.22    8.75   0
   6  -6  -8  113.78    7.60   0
   6  -6  -8   88.78    8.88   0
  -4  -6   8  732.17   13.35   0
  -4   6   8  622.88   10.17   0
  -4  -6   8  748.90   15.08   0
   4  -6  -8  739.31   11.99   0
   4   6  -8  611.30   13.16   0
   4  -6  -8  601.11   10.12   0
  -2   6   8  131.21    6.27   0
   2   6  -8  130.55    9.28   0
  -2   6   8  173.54    9.13   0
  -2  -6   8  170.05    9.42   0
  -2  -6   8  169.30   13.08   0
   2  -6  -8  151.29    6.45   0
   2  -6  -8  131.86    9.43   0
   0  -6  -8  503.41   12.30   0
   0  -6   8  492.71   14.94   0
   0  -6   8  513.97   17.04   0
   0  -6  -8  540.71   11.27   0
   0   6  -8  344.02   13.58   0
   0   6   8  449.74   10.83   0
   2   6   8  204.51   10.59   0
  -2  -6  -8  232.69   11.80   0
   2  -6   8  241.83   16.28   0
  -2  -6  -8  247.38   10.83   0
   2  -6   8  217.48   13.18   0
   4  -6   8   70.10   16.27   0
  -4  -6  -8   89.71    9.73   0
   4  -6   8   59.75   13.70   0
   4   6   8   63.85   10.06   0
  -4  -6  -8   64.97   10.63   0
  13   7  -8   19.27    9.93   0
  13  -7  -8   12.36    9.56   0
 -13   7   8   22.73    9.68   0
 -13  -7   8   21.83   10.84   0
  13  -7  -8    7.89    8.67   0
  11  -7  -8  184.96   11.13   0
  11   7  -8  231.48   11.43   0
 -11  -7   8  235.74   12.20   0
  11  -7  -8  215.69    9.84   0
 -11   7   8  153.53   11.13   0
  -9  -7   8   -4.38    9.18   0
  -9   7   8   11.01    9.71   0
  -9  -7   8    0.83   11.09   0
   9   7  -8    6.83    9.49   0
   9  -7  -8    1.54    6.01   0
   9  -7  -8   -0.86    9.82   0
  -7  -7   8  205.08   10.98   0
  -7   7   8  197.45   10.99   0
  -7  -7   8  214.36   12.54   0
   7  -7  -8  193.66    9.73   0
   7   7  -8  154.93   11.37   0
   7  -7  -8  183.40   11.07   0
  -5   7   8   19.66   10.11   0
  -5  -7   8   31.51   11.43   0
   5  -7  -8   30.31    8.65   0
   5  -7  -8   33.55   10.12   0
   5   7  -8   17.56   12.09   0
  -5  -7   8   42.56    9.51   0
   3   7  -8   23.15    9.71   0
  -3  -7   8   13.02    9.59   0
  -3  -7   8   27.83   13.87   0
   3  -7  -8    9.57   10.32   0
   3  -7  -8   13.37    6.36   0
  -3   7   8   29.93   10.05   0
   1  -7  -8   -2.21   10.18   0
  -1  -7   8   11.82   11.03   0
  -1  -7   8   16.05   13.87   0
   1  -7  -8   26.39    8.57   0
   1   7  -8    6.71   10.74   0
  -1   7   8    1.24    8.81   0
  -1  -7  -8   30.18   10.22   0
  -1   7  -8   15.85   10.81   0
   1  -7   8   32.33   10.85   0
  -1  -7  -8   36.54    9.19   0
   1  -7   8   43.86   13.57   0
   1   7   8   19.58    9.54   0
  -6   8   8   93.92   10.41   0
  -6  -8   8  154.87   10.43   0
  -6  -8   8  125.73   11.34   0
   6  -8  -8  135.57    9.60   0
   6  -8  -8  130.25   10.42   0
   6   8  -8  100.24   10.77   0
  22   0  -9   -7.93    8.94   0
 -22   0   9   -6.29    9.94   0
  20   0  -9    2.35    7.01   0
 -20   0   9   -6.10    8.26   0
  18   0  -9   -2.59    6.96   0
 -18   0   9   -1.82    8.46   0
  16   0  -9   -3.85    7.39   0
 -16   0   9   -5.44    8.85   0
  14   0  -9    2.16    7.61   0
 -14   0   9   -1.43    9.57   0
  12   0  -9   -0.19    7.69   0
 -12   0   9   -2.61    9.84   0
  10   0  -9    1.16    7.40   0
 -10   0   9    1.77    9.79   0
  -8   0   9   -1.67    9.64   0
   8   0  -9    2.96    7.54   0
  -6   0   9   -2.98    9.72   0
   6   0  -9    2.55    7.73   0
  -4   0   9    3.65    9.19   0
   4   0  -9    1.00    9.25   0
  -2   0   9    0.70   10.67   0
   2   0  -9   -4.00   11.56   0
   2   0  -9   -1.02    9.14   0
   0   0   9   -3.14   11.56   0
   0   0  -9    0.87   13.13   0
   0   0  -9    2.29   11.16   0
  -2   0  -9    0.30   16.62   0
  -2   0  -9    0.57   13.28   0
  23  -1  -9   22.21    9.34   0
  23   1  -9   21.40    9.43   0
 -23   1   9   29.32   10.09   0
 -23  -1   9   28.80    7.37   0
  21  -1  -9   17.84    8.65   0
  21   1  -9   12.76    8.76   0
 -21   1   9   -1.71   10.07   0
 -21  -1   9   15.01   10.39   0
  19  -1  -9    2.07    6.78   0
  19   1  -9    5.01    5.01   0
 -19   1   9   10.35    8.19   0
 -19  -1   9   -1.22    8.33   0
  17  -1  -9  457.08   10.11   0
  17   1  -9  447.45   10.31   0
 -17   1   9  370.38    8.77   0
 -17  -1   9  453.01   11.78   0
  15  -1  -9 1186.69   13.73   0
  15   1  -9 1203.82   14.06   0
 -15   1   9 1040.24   14.02   0
 -15  -1   9 1097.93   15.06   0
  13   1  -9  425.16   10.50   0
 -13   1   9  521.86   12.27   0
 -13  -1   9  475.37   12.64   0
  13  -1  -9  397.51    8.52   0
  11   1  -9 2167.14   18.58   0
 -11   1   9 1825.77   16.10   0
 -11  -1   9 2134.58   19.75   0
  11  -1  -9 1921.77   16.69   0
   9   1  -9  804.01   13.19   0
  -9   1   9  833.48   14.25   0
  -9  -1   9  873.80   15.15   0
   9  -1  -9  806.72   12.47   0
   7   1  -9    8.53    7.97   0
  -7   1   9   14.97    9.47   0
  -7  -1   9   15.27    9.85   0
   7  -1  -9   15.92    7.33   0
  -5   1   9   58.97    9.94   0
   5   1  -9   54.82    8.60   0
  -5  -1   9   65.83    9.95   0
   5  -1  -9   49.45    7.89   0
   3   1  -9  357.15   14.14   0
  -3   1   9  403.41   14.45   0
   3  -1  -9  377.33   14.67   0
  -3  -1   9  345.56   14.49   0
   3  -1  -9  362.86   10.95   0
   1  -1  -9  689.37   15.69   0
  -1   1   9  760.92   15.85   0
   1   1  -9  710.32   22.77   0
  -1  -1   9  751.91   22.53   0
   1   1  -9  696.01   23.02   0
   1  -1  -9  711.17   15.29   0
  -1  -1  -9  463.62   17.85   0
  -1  -1  -9  434.80   13.95   0
  -3  -1  -9  861.07   19.73   0
  -3  -1  -9  782.97   23.48   0
  -5  -1  -9  264.25   19.65   0
  -5  -1  -9  282.32   16.04   0
  -7  -1  -9   64.78   19.21   0
  -7  -1  -9   66.54   16.80   0
  22  -2  -9   -5.22    8.78   0
  22   2  -9    2.32    9.19   0
 -22   2   9    4.60    9.72   0
 -22  -2   9    7.23   10.16   0
  20  -2  -9    8.73    8.64   0
  20   2  -9   21.14    9.16   0
 -20   2   9   -3.05   10.11   0
 -20  -2   9   14.06   10.57   0
  18  -2  -9   76.07    7.56   0
  18   2  -9   52.93    7.77   0
 -18   2   9   55.50    8.45   0
 -18  -2   9   60.25    6.58   0
  16   2  -9    1.51    7.47   0
 -16   2   9   -5.31    8.56   0
 -16  -2   9   -9.80    9.20   0
  16  -2  -9   -2.98    7.00   0
  14   2  -9  110.31    8.73   0
 -14   2   9  100.25    7.12   0
  14  -2  -9  119.80    8.07   0
 -14  -2   9  132.62   10.45   0
  12   2  -9  110.19    8.96   0
 -12   2   9  136.15   10.07   0
  12  -2  -9  133.18    8.24   0
 -12  -2   9  151.85   10.87   0
  10   2  -9  217.27    9.89   0
 -10   2   9  198.90   10.65   0
  10  -2  -9  252.93    9.01   0
 -10  -2   9  236.83   11.62   0
   8   2  -9  121.84    9.12   0
  -8   2   9  106.22   10.06   0
   8  -2  -9  117.48    8.17   0
  -8  -2   9  119.57   10.91   0
  -6   2   9   51.24    9.91   0
   6   2  -9   60.01   10.56   0
   6  -2  -9   57.65    7.59   0
   6  -2  -9   57.92   10.03   0
  -6  -2   9   57.01   10.26   0
   4  -2  -9   -1.94    9.64   0
  -4   2   9   -5.95    9.30   0
   4   2  -9    2.52    8.58   0
   4  -2  -9   -1.55    7.36   0
  -4  -2   9    2.85   11.12   0
   2  -2  -9   25.90    9.60   0
  -2   2   9   17.74    9.38   0
   2  -2  -9   13.79    7.59   0
  -2  -2   9   20.43   11.54   0
   2   2  -9   24.07   13.18   0
   0   2   9  343.42   12.27   0
   0  -2  -9  344.48   11.88   0
   0  -2  -9  313.68   12.29   0
  -2  -2  -9    9.00    9.31   0
  -2  -2  -9   10.26    8.80   0
  -4  -2  -9   92.24    9.67   0
  -4  -2  -9  100.50   12.10   0
  -6  -2  -9    7.37   10.56   0
  -6  -2  -9    6.07   13.97   0
  -8  -2  -9    3.82   13.52   0
  -8  -2  -9    1.24   10.92   0
  21  -3  -9   25.28    8.77   0
 -21   3   9   -1.08    9.86   0
  21   3  -9   13.32    9.54   0
 -21  -3   9   18.11   10.58   0
  19  -3  -9  218.64    9.95   0
 -19   3   9  145.52   10.89   0
  19   3  -9  162.38   10.62   0
 -19  -3   9  187.05   11.96   0
 -17  -3   9  170.37    7.73   0
 -17   3   9  185.33    9.34   0
  17   3  -9  193.15    8.86   0
  17  -3  -9  235.30    8.73   0
 -15  -3   9  142.52   10.10   0
 -15   3   9  152.08    9.42   0
  15   3  -9  132.14    8.66   0
  15  -3  -9  126.10    7.76   0
 -13  -3   9 3113.81   22.26   0
 -13   3   9 2634.58   19.32   0
  13   3  -9 2770.43   20.49   0
  13  -3  -9 2685.97   18.47   0
 -11  -3   9 1167.56   13.95   0
 -11   3   9 1239.17   14.84   0
  11   3  -9 1115.62   14.68   0
  11  -3  -9 1173.81   13.27   0
  -9  -3   9   20.99   10.31   0
   9  -3  -9    9.61    9.52   0
  -9   3   9   17.78    9.38   0
   9   3  -9   22.71    8.48   0
   9  -3  -9   17.22    7.29   0
  -7  -3   9  185.20   11.66   0
  -7   3   9  173.58   10.36   0
   7  -3  -9  204.80    8.64   0
   7   3  -9  178.17   11.89   0
   7  -3  -9  175.29   10.54   0
  -5  -3   9   -7.63   11.91   0
  -5   3   9    7.95    9.06   0
   5  -3  -9   -1.96    7.16   0
   5   3  -9    1.19   10.69   0
   5  -3  -9    8.39    9.34   0
   3   3  -9   65.34   11.77   0
   3  -3  -9   61.17    9.62   0
  -3   3   9   60.06    9.44   0
   3  -3  -9   66.82    7.73   0
  -3  -3   9   72.53   11.64   0
  -1  -3   9   -1.62   12.61   0
  -1   3   9    5.45    8.76   0
   1  -3  -9    3.30    7.20   0
   1   3  -9    5.51   12.70   0
   1  -3  -9    1.19    9.05   0
  -1  -3   9    3.61   10.67   0
  -1  -3  -9  158.32   12.43   0
  -1  -3  -9  164.19    8.69   0
  -3  -3  -9  325.03   13.90   0
  -3  -3  -9  352.16   10.50   0
   3   3   9  318.51   10.28   0
  -5  -3  -9  113.00    9.97   0
   5   3   9   97.42    9.80   0
  -5  -3  -9   99.24   13.86   0
   7   3   9   -1.68   10.92   0
  -7  -3  -9   -1.23   11.00   0
  -7  -3  -9   -5.23   13.26   0
 -20  -4   9   31.49   10.61   0
 -20   4   9   42.72    9.64   0
  20   4  -9    7.71    9.67   0
  20  -4  -9   44.87    8.63   0
 -18  -4   9  198.96   12.25   0
 -18   4   9  217.26   11.01   0
  18   4  -9  181.88   10.58   0
  18  -4  -9  233.85    9.87   0
 -16  -4   9  344.78   10.93   0
 -16   4   9  296.93    9.84   0
  16   4  -9  286.97   10.07   0
  16  -4  -9  377.31    9.31   0
 -14  -4   9    2.53    9.17   0
 -14   4   9   -4.16    5.78   0
  14  -4  -9    1.93    8.09   0
  14   4  -9   12.73    7.44   0
  14  -4  -9    3.37    6.75   0
 -12  -4   9   18.70    9.66   0
 -12   4   9   -1.59    8.40   0
  12  -4  -9    9.05    8.45   0
  12  -4  -9    6.26    7.00   0
  12   4  -9    3.58    8.06   0
 -10  -4   9  154.40   12.94   0
 -10   4   9  131.82    9.76   0
  10  -4  -9  135.05    6.23   0
  10  -4  -9  130.27    9.61   0
  10   4  -9  149.01    9.33   0
   8  -4  -9  426.60   11.25   0
  -8  -4   9  516.77   13.27   0
  -8   4   9  432.49   11.27   0
   8  -4  -9  458.44   10.03   0
   8   4  -9  456.37   11.90   0
  -6  -4   9   90.72   10.54   0
  -6   4   9   84.09    9.51   0
   6  -4  -9   79.69    5.81   0
   6  -4  -9   72.79    9.59   0
   6   4  -9  100.09   11.25   0
  -4  -4   9    9.58   11.71   0
   4  -4  -9    9.62    8.81   0
   4   4  -9   13.62    8.64   0
   4  -4  -9   13.01    5.13   0
  -4   4   9   17.31    8.85   0
  -2  -4   9   69.28   11.57   0
  -2  -4   9   80.06   11.09   0
  -2   4   9   68.83    9.24   0
   2  -4  -9   74.10    7.78   0
   2   4  -9   63.62   11.28   0
   2  -4  -9   85.42    9.37   0
   0   4   9   53.11    8.80   0
   0  -4   9   53.09   12.20   0
   0  -4  -9   58.99    8.98   0
   0  -4  -9   60.43    7.51   0
   0   4  -9   37.45   12.50   0
   0  -4   9   52.60   12.51   0
  -2  -4  -9   17.14    7.00   0
   2   4   9   12.36    7.03   0
  -2  -4  -9   10.88    8.66   0
  -4  -4  -9   10.96    8.68   0
   4   4   9    1.39    8.81   0
  -4  -4  -9    1.48   10.39   0
  -6  -4  -9    0.75    8.97   0
   6   4   9  -15.83    9.07   0
  -6  -4  -9   -6.59   10.47   0
 -19  -5   9   94.41   11.28   0
 -19   5   9   84.33   10.01   0
  19  -5  -9   72.02   10.12   0
  19   5  -9   99.79   10.02   0
  19  -5  -9   73.19    9.33   0
 -17  -5   9   24.09    7.78   0
  17  -5  -9   21.84    6.90   0
 -17   5   9   14.24    6.84   0
  17  -5  -9   24.76    8.65   0
  17   5  -9   18.87    9.57   0
 -15  -5   9   80.07   10.45   0
 -15   5   9   78.23    9.17   0
  15  -5  -9   74.92    7.86   0
  15  -5  -9   61.81    9.16   0
  15   5  -9   70.42    9.05   0
 -13  -5   9  664.84   12.97   0
 -13   5   9  609.19   11.88   0
  13  -5  -9  595.91   11.81   0
  13  -5  -9  660.93   11.13   0
  13   5  -9  605.55   11.86   0
  11  -5  -9  400.88   10.47   0
 -11  -5   9  479.07   12.23   0
 -11   5   9  434.93   10.66   0
  11  -5  -9  445.90    8.14   0
  11   5  -9  442.75   11.01   0
   9   5  -9   10.68    8.21   0
  -9  -5   9   22.84    9.43   0
  -9   5   9   -2.27    8.33   0
   9  -5  -9   13.41    6.77   0
   9  -5  -9    3.86    8.41   0
   7   5  -9  210.53   11.69   0
  -7  -5   9  232.03   11.28   0
  -7   5   9  203.34    9.63   0
   7  -5  -9  203.92    9.75   0
   7  -5  -9  215.73    8.25   0
   5  -5  -9  590.85   12.09   0
  -5   5   9  607.25   11.88   0
  -5  -5   9  669.88   14.74   0
   5   5  -9  606.13   13.98   0
   5  -5  -9  669.90   11.08   0
  -3   5   9  156.29    9.40   0
  -3  -5   9  177.01   11.14   0
   3  -5  -9  159.49    8.14   0
   3   5  -9  161.60   11.48   0
   3  -5  -9  160.33    9.43   0
  -3  -5   9  198.80   11.47   0
  -1   5   9  228.64    9.95   0
  -1  -5   9  232.96   13.34   0
   1   5  -9  175.85   12.46   0
  -1  -5   9  264.33   13.16   0
   1  -5  -9  243.31    8.78   0
   1  -5  -9  209.63    9.97   0
   1  -5   9  500.45   20.30   0
  -1  -5  -9  548.60   12.21   0
   1  -5   9  479.08   17.97   0
  -1  -5  -9  578.99   11.45   0
  -1   5  -9  408.11   18.00   0
   1   5   9  500.81   11.06   0
  -3  -5  -9  528.33   14.60   0
  -3  -5  -9  581.57   13.19   0
   3   5   9  513.05   12.39   0
   5   5   9   88.28   11.98   0
  -5  -5  -9   92.29   11.98   0
  -5  -5  -9   64.39   10.97   0
  16   6  -9   12.48    9.91   0
 -16  -6   9   36.29   11.07   0
 -16   6   9   26.63    9.54   0
  16  -6  -9   27.02    8.51   0
  16  -6  -9   32.42    9.56   0
  14   6  -9   24.97    9.83   0
 -14  -6   9   19.79    7.90   0
 -14   6   9   23.45    9.71   0
  14  -6  -9   25.93    8.50   0
  14  -6  -9   19.58    9.69   0
  12   6  -9    6.46    9.61   0
 -12  -6   9  -12.82   11.07   0
 -12   6   9    2.20    9.59   0
  12  -6  -9   -0.40    9.62   0
  12  -6  -9   -3.08    5.82   0
  10   6  -9    4.22    7.81   0
 -10  -6   9    7.35    9.05   0
 -10   6   9    9.61    7.78   0
  10  -6  -9    7.69    7.79   0
  10  -6  -9    5.21    6.58   0
   8  -6  -9  167.53    7.01   0
  -8   6   9  171.20    6.92   0
   8   6  -9  163.71    9.67   0
  -8  -6   9  181.44   10.45   0
   8  -6  -9  193.57    8.34   0
  -6  -6   9  124.87    8.64   0
  -6   6   9   81.96    6.45   0
  -6  -6   9   97.41   10.09   0
   6   6  -9   85.47    8.81   0
   6  -6  -9   99.34    7.58   0
   6  -6  -9   90.83    6.55   0
  -4   6   9  270.08   10.15   0
  -4  -6   9  320.13   10.80   0
  -4  -6   9  315.90   12.37   0
   4  -6  -9  300.49    9.06   0
   4  -6  -9  281.82   10.08   0
   4   6  -9  254.43   10.74   0
  -2   6   9  222.26   11.28   0
   2   6  -9  181.51   11.52   0
  -2  -6   9  262.81   13.70   0
  -2  -6   9  225.18   13.79   0
   2  -6  -9  237.42   10.28   0
   2  -6  -9  215.40   11.39   0
   0  -6   9   18.88   13.39   0
   0  -6  -9   17.25   10.34   0
   0   6  -9   10.50   10.90   0
   0  -6   9   25.51   10.61   0
   0  -6  -9   18.60    8.89   0
   0   6   9    9.19    9.07   0
  -2  -6  -9   -5.03   10.37   0
   2  -6   9   -5.74   14.61   0
   2   6   9   -1.24    8.94   0
  -2  -6  -9    4.29    8.89   0
   2  -6   9   -0.32   10.89   0
  13   7  -9   35.74    7.52   0
  13  -7  -9   26.27    9.86   0
 -13  -7   9   70.70   11.02   0
 -13   7   9   43.06    9.85   0
  13  -7  -9   50.33    6.32   0
  11  -7  -9  236.89   11.49   0
 -11   7   9  186.53   11.36   0
 -11  -7   9  264.53   12.69   0
  11   7  -9  243.46   11.80   0
  11  -7  -9  279.95   10.36   0
  -9   7   9  396.89   11.69   0
  -9  -7   9  428.27   13.82   0
   9   7  -9  382.67   12.46   0
   9  -7  -9  386.25   11.06   0
   9  -7  -9  394.35   11.79   0
  -7  -7   9   79.45    9.96   0
  -7   7   9   60.49   10.08   0
  -7  -7   9   64.39   11.67   0
   7  -7  -9   91.44    9.08   0
   7   7  -9   53.99   10.36   0
   7  -7  -9   65.27   10.21   0
  -5   7   9   50.62    9.99   0
  -5  -7   9   52.24    9.79   0
  -5  -7   9   68.91   11.55   0
   5  -7  -9   53.48    8.81   0
   5  -7  -9   52.39   10.08   0
   5   7  -9   46.56   10.17   0
  -3   7   9  113.71   10.69   0
   3   7  -9  105.22   12.83   0
  -3  -7   9  146.62   12.72   0
  -3  -7   9  139.43   12.75   0
   3  -7  -9  121.00   10.59   0
   3  -7  -9  137.45    7.12   0
   1  -7  -9   56.10   10.35   0
  -1  -7   9   55.98   14.24   0
  -1  -7   9   60.56   11.56   0
   1  -7  -9   57.81    9.32   0
   1   7  -9   54.24    9.40   0
  22   0 -10  122.89    9.73   0
 -22   0  10   88.92   11.18   0
  20   0 -10  422.66   10.23   0
 -20   0  10  315.20    8.69   0
  18   0 -10   25.15    7.08   0
 -18   0  10   20.08    8.45   0
  16   0 -10   28.46    7.34   0
 -16   0  10   39.40    9.07   0
  14   0 -10  524.49   10.86   0
 -14   0  10  500.26   12.05   0
  12   0 -10 3128.70   20.71   0
 -12   0  10 3131.67   21.57   0
  10   0 -10  790.43   12.63   0
 -10   0  10  891.94   14.59   0
   8   0 -10 1699.37   17.23   0
  -8   0  10 1704.60   18.56   0
  -6   0  10 1945.36   20.38   0
   6   0 -10 2038.72   19.83   0
  -4   0  10 1019.79   18.41   0
   4   0 -10 1045.91   17.25   0
  -2   0  10  261.76   13.21   0
   2   0 -10  258.32   13.68   0
   2   0 -10  232.21   12.13   0
   0   0  10  223.76   15.43   0
   0   0 -10  188.00   16.48   0
   0   0 -10  183.74   14.30   0
  -2   0 -10  509.74   29.97   0
  -2   0 -10  532.58   35.34   0
  23  -1 -10    4.76    9.15   0
  23   1 -10    7.64    9.33   0
 -23   1  10    7.98   10.03   0
 -23  -1  10    6.79   10.15   0
  21  -1 -10   15.89    8.83   0
  21   1 -10   29.55    8.98   0
 -21   1  10   30.57   10.04   0
 -21  -1  10   11.96   10.46   0
  19  -1 -10   52.50    7.33   0
  19   1 -10   47.38    7.48   0
 -19   1  10   42.82    8.48   0
 -19  -1  10   41.66    8.79   0
  17  -1 -10    7.14    6.96   0
  17   1 -10    7.10    7.14   0
 -17   1  10    4.30    8.40   0
 -17  -1  10   -1.36    8.67   0
  15  -1 -10   28.62    7.40   0
  15   1 -10   35.29    7.65   0
 -15   1  10   29.90    9.14   0
 -15  -1  10   19.41    9.69   0
  13   1 -10   25.05    7.70   0
 -13   1  10   33.31    9.44   0
 -13  -1  10   15.38    9.71   0
  13  -1 -10   32.85    7.46   0
  11   1 -10  192.51    9.27   0
 -11   1  10  205.09   10.83   0
 -11  -1  10  229.33   10.97   0
  11  -1 -10  206.64    8.82   0
   9   1 -10    9.72    7.81   0
  -9   1  10    5.33    9.35   0
  -9  -1  10    5.02    9.65   0
   9  -1 -10    9.60    7.27   0
   7   1 -10  104.92    8.84   0
  -7   1  10  101.23    9.93   0
  -7  -1  10  113.71   10.18   0
   7  -1 -10  117.55    8.31   0
   5   1 -10  137.49    9.48   0
   5  -1 -10  163.31   12.83   0
  -5   1  10  146.53   10.39   0
  -5  -1  10  135.73   10.35   0
   5  -1 -10  138.54    8.74   0
   3   1 -10   21.82   10.33   0
  -3   1  10   22.22   11.07   0
  -3  -1  10   16.14   10.55   0
   3  -1 -10   18.10    7.68   0
   3  -1 -10   20.48   11.50   0
  -1   1  10   -0.16   10.62   0
  -1  -1  10    5.41   12.23   0
   1   1 -10    7.29   12.58   0
   1   1 -10    2.40   13.43   0
   1  -1 -10    4.96    7.34   0
   1  -1 -10   11.08   10.86   0
  -1  -1 -10   20.94   11.54   0
  -1  -1 -10   14.06    8.82   0
  -3  -1 -10   61.78   11.29   0
  -3  -1 -10   63.31   14.42   0
  -5  -1 -10   11.97   19.06   0
  -5  -1 -10    6.57   14.44   0
  22  -2 -10   86.18    9.75   0
  22   2 -10   87.90   10.01   0
 -22   2  10  100.88   10.53   0
 -22  -2  10  101.18   10.95   0
  20  -2 -10   53.19    9.05   0
  20   2 -10   38.02    9.34   0
 -20   2  10   56.69   10.25   0
 -20  -2  10   51.52   10.74   0
  18  -2 -10   31.16    6.90   0
  18   2 -10   22.65    7.48   0
 -18   2  10   16.19    8.31   0
 -18  -2  10   29.31    8.94   0
  16   2 -10   76.04    7.93   0
 -16   2  10   76.80    8.69   0
 -16  -2  10   68.07    9.32   0
  16  -2 -10   89.35    7.42   0
  14   2 -10  242.36    9.44   0
 -14   2  10  259.86   10.30   0
  14  -2 -10  278.73    9.11   0
 -14  -2  10  268.37   11.14   0
  12   2 -10  514.54   11.23   0
 -12   2  10  517.16   11.85   0
  12  -2 -10  570.26   10.54   0
 -12  -2  10  540.19   12.87   0
  10   2 -10  707.01   12.72   0
 -10   2  10  797.74   13.43   0
  10  -2 -10  750.01   11.90   0
 -10  -2  10  679.72   11.93   0
   8   2 -10  821.96   14.08   0
  -8   2  10  889.54   14.04   0
   8  -2 -10  900.56   12.74   0
  -8  -2  10  866.71   15.18   0
   6  -2 -10  496.80   12.52   0
  -6   2  10  480.98   12.20   0
   6   2 -10  479.73   14.38   0
   6  -2 -10  506.09   10.88   0
  -6  -2  10  467.60   13.11   0
  -4   2  10  144.46   10.01   0
   4   2 -10  122.18   10.36   0
   4  -2 -10  122.17    8.45   0
  -4  -2  10  136.82   11.74   0
   4  -2 -10  121.82   10.29   0
   2  -2 -10    3.86    8.89   0
  -2   2  10    8.70    8.64   0
  -2  -2  10    3.70   10.45   0
   2  -2 -10    1.21    8.80   0
   2   2 -10    0.95   12.45   0
   0   2  10   41.35   10.53   0
   0  -2 -10   32.63   11.10   0
   0  -2 -10   21.86    8.94   0
  -2  -2 -10  112.14   12.31   0
  -2  -2 -10  134.15    8.69   0
  -4  -2 -10   94.83    9.98   0
  -4  -2 -10   89.72   12.15   0
  -6  -2 -10   52.67   14.64   0
  -6  -2 -10   66.66   13.40   0
  21  -3 -10   40.53    9.06   0
 -21   3  10   49.38   10.15   0
  21   3 -10   50.49    9.53   0
 -21  -3  10   44.09   10.79   0
 -19   3  10    6.37   10.01   0
  19   3 -10   17.13    9.24   0
 -19  -3  10   13.54   10.71   0
  19  -3 -10    9.25    8.60   0
 -17   3  10    9.85    8.02   0
  17   3 -10   15.10    7.40   0
  17  -3 -10   16.14    4.79   0
 -17  -3  10   14.90    8.95   0
 -15  -3  10   47.82    9.37   0
 -15   3  10   44.38    8.65   0
  15   3 -10   48.62    5.76   0
  15  -3 -10   49.58    7.22   0
 -13  -3  10  145.47   10.35   0
 -13   3  10  131.65    6.90   0
  13   3 -10  138.00    8.84   0
  13  -3 -10  120.58    7.96   0
 -11  -3  10  361.83   11.78   0
 -11   3  10  297.85   10.35   0
  11   3 -10  309.96   10.35   0
  11  -3 -10  326.98    7.57   0
  -9  -3  10   57.69    9.99   0
  -9   3  10   42.74    9.16   0
   9  -3 -10   55.86    9.39   0
   9   3 -10   50.70    8.62   0
   9  -3 -10   59.06    7.65   0
  -7  -3  10  311.44   11.86   0
  -7   3  10  285.24   10.54   0
   7  -3 -10  309.96   10.91   0
   7   3 -10  307.14   11.25   0
   7  -3 -10  294.59    9.30   0
  -5   3  10    5.24    8.68   0
   5  -3 -10    6.65    7.05   0
   5  -3 -10    5.78    8.94   0
   5   3 -10    3.06    8.44   0
  -5  -3  10    8.76    8.97   0
   3   3 -10    2.66   11.06   0
   3  -3 -10    9.99   10.77   0
  -3   3  10    8.24    8.65   0
   3  -3 -10    9.43    7.09   0
  -3  -3  10    5.06    9.98   0
  -1   3  10   17.42    8.47   0
  -1  -3  10   19.08   13.09   0
   1  -3 -10   22.52    6.98   0
  -1  -3  10   17.79   13.43   0
   1  -3 -10   17.99    8.71   0
   1   3 -10   10.68   13.13   0
  -1  -3 -10    7.45   10.52   0
  -1  -3 -10    6.98    6.83   0
  -3  -3 -10   69.46    9.13   0
  -3  -3 -10   61.12   10.94   0
  -5  -3 -10   13.63   10.70   0
  -5  -3 -10    6.99   13.08   0
 -20  -4  10    6.69   10.43   0
 -20   4  10   -1.27    9.56   0
  20   4 -10    0.52    9.29   0
  20  -4 -10   -3.82    8.25   0
 -18  -4  10  185.35   11.95   0
 -18   4  10  149.04   10.61   0
  18   4 -10  183.98    7.83   0
  18  -4 -10  197.79    9.91   0
 -16  -4  10   -0.78    6.31   0
  16  -4 -10   -2.87    8.02   0
 -16   4  10   11.51    7.82   0
  16   4 -10    7.01    7.42   0
  16  -4 -10    6.72    6.56   0
 -14  -4  10   82.06    9.65   0
 -14   4  10   75.05    8.45   0
  14  -4 -10   77.45    8.60   0
  14   4 -10   65.51    8.27   0
  14  -4 -10   90.24    7.30   0
 -12  -4  10  230.39   10.71   0
  12  -4 -10  222.02    9.99   0
 -12   4  10  231.44    9.77   0
  12   4 -10  222.46    9.41   0
  12  -4 -10  207.91    8.06   0
 -10  -4  10 1243.61   16.21   0
 -10   4  10 1065.92   14.01   0
  10  -4 -10 1108.68   14.00   0
  10  -4 -10 1025.50   11.32   0
  10   4 -10 1111.74   15.09   0
  -8  -4  10  817.78   14.85   0
  -8   4  10  724.31   12.48   0
   8  -4 -10  868.12   12.13   0
   8   4 -10  810.32   13.89   0
   8  -4 -10  710.07   12.39   0
  -6  -4  10   91.37   12.06   0
  -6   4  10   79.41    9.17   0
   6  -4 -10   85.03    9.25   0
   6  -4 -10   96.77    7.54   0
   6   4 -10  103.92    9.45   0
  -4  -4  10  163.36   12.45   0
   4  -4 -10  157.66    9.44   0
   4   4 -10  155.70   12.05   0
  -4   4  10  164.99    9.42   0
   4  -4 -10  171.71    8.32   0
  -2  -4  10  326.66   15.25   0
  -2   4  10  286.27   10.53   0
   2  -4 -10  286.78    9.30   0
   2   4 -10  264.80   14.82   0
   2  -4 -10  278.50   10.71   0
  -2  -4  10  278.74   14.49   0
   0  -4 -10   10.16    8.48   0
   0  -4  10   13.93   14.23   0
   0  -4 -10   13.40    6.85   0
   0  -4  10   13.45   14.87   0
  -2  -4 -10   48.66   10.88   0
  -2  -4 -10   52.22    8.99   0
  -4  -4 -10  236.01   11.25   0
  -4  -4 -10  219.58   12.31   0
 -19  -5  10   43.45   10.71   0
 -19   5  10   41.89    9.72   0
  19  -5 -10   -1.33    9.93   0
  19   5 -10   25.69    9.67   0
  19  -5 -10   28.41    8.86   0
  17  -5 -10    4.20    9.61   0
 -17  -5  10    6.15    7.56   0
 -17   5  10    5.12    6.64   0
  17  -5 -10   -6.57    8.36   0
  17   5 -10    1.28    9.24   0
 -15  -5  10  200.14   11.81   0
 -15   5  10  228.94   10.89   0
  15  -5 -10  204.68   11.13   0
  15  -5 -10  152.46    9.39   0
  15   5 -10  168.81   10.50   0
 -13  -5  10   86.60    7.28   0
 -13   5  10   97.91    8.43   0
  13  -5 -10   82.55    8.44   0
  13  -5 -10   92.40    5.45   0
  13   5 -10   89.48    8.43   0
 -11  -5  10    4.73    9.17   0
 -11   5  10   16.41    8.04   0
  11  -5 -10   15.46    6.75   0
  11   5 -10   10.67    7.90   0
  11  -5 -10   21.24    7.95   0
   9   5 -10    5.26    8.05   0
  -9  -5  10    3.88    9.08   0
  -9   5  10   -2.00    5.55   0
   9  -5 -10    9.96    6.69   0
   9  -5 -10   -4.14    5.75   0
   7   5 -10   53.71    8.61   0
  -7  -5  10   41.96    9.49   0
  -7   5  10   41.95    8.40   0
   7  -5 -10   37.31    8.56   0
   7  -5 -10   47.68    5.24   0
  -5  -5  10  535.72   15.44   0
  -5   5  10  479.43   11.18   0
   5   5 -10  494.81   13.15   0
   5  -5 -10  536.96   10.47   0
   5  -5 -10  496.74   11.23   0
  -3  -5  10   65.65   11.13   0
  -3   5  10   37.53    8.25   0
  -3  -5  10   63.60   10.05   0
   3  -5 -10   56.59    7.16   0
   3  -5 -10   57.66    8.50   0
   3   5 -10   51.51   10.18   0
  -1  -5  10    7.48    9.36   0
  -1  -5  10   -3.82   10.98   0
   1  -5 -10    8.10    9.32   0
   1  -5 -10    6.85    6.83   0
   1   5 -10   -0.18    8.79   0
  -1  -5 -10   11.15   10.43   0
  -1  -5 -10   -8.13    8.91   0
  -3  -5 -10    3.54   10.09   0
  -3  -5 -10   12.38    8.77   0
   3   5  10   10.73    9.00   0
  16   6 -10  104.74   10.67   0
 -16  -6  10  159.05   11.60   0
 -16   6  10  116.15   10.25   0
  16  -6 -10  120.05    7.03   0
  16  -6 -10   95.50   10.37   0
  14   6 -10   99.68   10.51   0
 -14  -6  10  107.82   11.54   0
 -14   6  10   59.99   10.28   0
  14  -6 -10  102.45    9.31   0
  14  -6 -10   81.52   10.29   0
  12   6 -10  461.42   12.82   0
 -12  -6  10  508.49   13.67   0
 -12   6  10  472.41   12.39   0
  12  -6 -10  426.99   12.27   0
  12  -6 -10  499.04   11.09   0
  10   6 -10  384.67   12.68   0
 -10  -6  10  446.30   13.79   0
 -10   6  10  389.06   12.11   0
  10  -6 -10  361.68   12.16   0
  10  -6 -10  410.38   10.89   0
   8  -6 -10  375.68   11.86   0
  -8  -6  10  410.42   14.07   0
  -8   6  10  384.20   11.64   0
   8   6 -10  396.86   12.94   0
   8  -6 -10  402.69   10.67   0
  -6  -6  10  293.05   13.71   0
  -6   6  10  266.05   11.20   0
  -6  -6  10  283.03   13.35   0
   6   6 -10  244.24   14.05   0
   6  -6 -10  268.89    7.79   0
   6  -6 -10  228.53   11.29   0
  -4   6  10  231.10   11.24   0
  -4  -6  10  297.34   12.29   0
  -4  -6  10  276.15   13.46   0
   4  -6 -10  245.01   10.21   0
   4  -6 -10  236.86   11.35   0
   4   6 -10  240.37   12.30   0
  -2   6  10   28.46   10.11   0
  -2  -6  10   56.26   13.51   0
  -2  -6  10   50.24   11.70   0
   2   6 -10   35.91    9.49   0
   2  -6 -10   40.25   10.25   0
   2  -6 -10   48.40    8.82   0
   0  -6  10  110.95   13.33   0
   0  -6 -10   97.82   11.10   0
   0  -6  10  110.61   11.77   0
   0  -6 -10  140.93    9.99   0
   0   6 -10   77.92   13.99   0
  11  -7 -10   14.04    9.62   0
 -11   7  10   11.34    9.48   0
 -11  -7  10   18.09   10.90   0
  11   7 -10   13.28    9.92   0
  11  -7 -10    3.99    8.63   0
  -9   7  10   20.14    7.04   0
  -9  -7  10   20.88   11.26   0
   9   7 -10   37.81   10.12   0
   9  -7 -10   17.63    8.82   0
   9  -7 -10   22.98    6.97   0
  -7  -7  10   28.95    9.74   0
  -7   7  10   34.09    9.93   0
  -7  -7  10   45.33   13.83   0
   7  -7 -10   32.44    8.77   0
   7   7 -10   40.30   10.18   0
   7  -7 -10   44.23   10.04   0
  -5   7  10  134.94   10.78   0
  -5  -7  10  176.67   13.12   0
  -5  -7  10  179.74   14.99   0
   5  -7 -10  175.76    9.78   0
   5  -7 -10  140.84   10.92   0
   5   7 -10  138.26   13.35   0
  -3  -7  10   21.22   13.48   0
  -3  -7  10   14.45   11.53   0
   3   7 -10    7.34   11.76   0
   3  -7 -10   12.46    9.96   0
   3  -7 -10    9.42    8.90   0
  22   0 -11   -2.49    8.77   0
 -22   0  11    1.40   10.12   0
  20   0 -11    0.81    8.65   0
 -20   0  11   15.30   10.27   0
  18   0 -11    0.82    6.85   0
 -18   0  11   -7.71    5.89   0
  16   0 -11    4.07    7.15   0
 -16   0  11    3.51    8.70   0
  14   0 -11    3.74    7.35   0
 -14   0  11    8.74    9.07   0
  12   0 -11    6.12    7.32   0
 -12   0  11   -9.14    9.16   0
  10   0 -11   -5.19    7.44   0
 -10   0  11   -0.29    9.08   0
   8   0 -11    2.44    9.07   0
  -8   0  11   -2.25    8.95   0
   6   0 -11    3.13    7.44   0
  -6   0  11   -7.52    8.75   0
   4   0 -11   -2.34   10.92   0
  -4   0  11   -2.74   10.40   0
   4   0 -11   -4.29    7.50   0
   2   0 -11   -5.19    9.22   0
  -2   0  11    0.65    9.62   0
   2   0 -11    6.32   10.51   0
   0   0 -11    2.11   12.32   0
   0   0 -11    1.64   13.87   0
  23  -1 -11  122.62   10.00   0
  23   1 -11  112.41    9.60   0
 -23   1  11  127.80   10.44   0
 -23  -1  11  116.28   10.73   0
  21  -1 -11  310.55   10.94   0
  21   1 -11  229.26    8.06   0
 -21   1  11  284.59   11.53   0
 -21  -1  11  323.79   12.45   0
  19  -1 -11  302.87    9.07   0
  19   1 -11  254.04    7.21   0
 -19   1  11  278.71    9.88   0
 -19  -1  11  256.30    8.13   0
  17  -1 -11  372.28    9.29   0
  17   1 -11  370.65    9.54   0
 -17   1  11  442.90   10.97   0
 -17  -1  11  390.28   11.23   0
  15  -1 -11   -0.67    7.03   0
  15   1 -11    3.89    7.30   0
 -15   1  11  -10.52    8.55   0
 -15  -1  11    3.77    9.02   0
  13   1 -11    1.69    7.41   0
 -13   1  11   -2.70    8.88   0
 -13  -1  11   -9.20    9.16   0
  13  -1 -11    6.67    7.16   0
  11   1 -11  518.85   11.32   0
 -11   1  11  521.63   12.09   0
 -11  -1  11  530.46   12.41   0
  11  -1 -11  533.65   10.73   0
   9   1 -11  648.73   12.48   0
  -9   1  11  652.68   10.91   0
  -9  -1  11  670.93   13.44   0
   9  -1 -11  719.38   11.98   0
   7   1 -11  383.82   11.29   0
  -7   1  11  409.18   11.70   0
  -7  -1  11  411.28   12.16   0
   7  -1 -11  421.22   10.52   0
   5   1 -11 2458.26   25.47   0
   5  -1 -11 2419.31   21.49   0
  -5   1  11 2479.80   21.96   0
  -5  -1  11 2356.88   23.56   0
   5  -1 -11 2543.81   22.67   0
   3   1 -11  471.76   17.12   0
   3   1 -11  455.92   15.65   0
  -3   1  11  495.58   14.68   0
  -3  -1  11  473.90   16.28   0
   3  -1 -11  466.33   14.76   0
   3  -1 -11  451.96   11.68   0
  -1   1  11  128.17   11.59   0
  -1  -1  11  134.17   15.99   0
   1   1 -11  126.58   17.52   0
   1  -1 -11  123.27   12.04   0
   1  -1 -11  119.78   10.25   0
   1   1 -11  113.56   16.90   0
  -1  -1 -11    5.86   12.48   0
  -1  -1 -11    2.99    8.59   0
  -3  -1 -11    0.55   17.72   0
  -3  -1 -11    1.46   14.48   0
  -5  -1 -11   12.50   25.36   0
  22  -2 -11    6.66    8.70   0
  22   2 -11   11.86    9.37   0
 -22   2  11   29.58    9.86   0
 -22  -2  11   25.13   10.28   0
  20  -2 -11   50.88    8.65   0
  20   2 -11   19.13    9.27   0
 -20   2  11   40.43   10.00   0
 -20  -2  11   33.47   10.60   0
  18  -2 -11   11.89    6.79   0
  18   2 -11    5.64    7.14   0
 -18   2  11   20.90    8.09   0
 -18  -2  11    4.16    6.07   0
  16   2 -11  115.16    8.07   0
 -16   2  11  102.24    8.97   0
 -16  -2  11  131.27    9.50   0
  16  -2 -11  100.44    7.61   0
  14   2 -11   45.13    7.86   0
 -14   2  11   49.89    8.74   0
 -14  -2  11   44.28    6.92   0
  14  -2 -11   54.47    7.35   0
  12   2 -11    6.25    7.62   0
 -12   2  11    7.43    8.58   0
  12  -2 -11   10.99    6.98   0
 -12  -2  11   -0.56    9.37   0
  10   2 -11  302.03   10.17   0
 -10   2  11  281.41   10.56   0
  10  -2 -11  301.13    9.22   0
 -10  -2  11  291.46   11.39   0
   8   2 -11  309.36   10.76   0
  -8   2  11  302.74   10.60   0
   8  -2 -11  344.71   11.44   0
   8  -2 -11  336.04    9.47   0
  -8  -2  11  330.78   11.56   0
  -6   2  11    1.97    8.69   0
   6   2 -11   13.50    9.82   0
   6  -2 -11    2.39    9.01   0
   6  -2 -11    4.25    7.16   0
  -6  -2  11    4.06   10.41   0
  -4   2  11   82.63    9.35   0
   4   2 -11   85.81   11.49   0
   4  -2 -11   91.83    9.43   0
  -4  -2  11   72.37   10.68   0
   4  -2 -11   78.58    7.90   0
  -2   2  11    0.37    8.13   0
  -2  -2  11    0.60   12.15   0
   2  -2 -11    3.25    8.36   0
   2   2 -11    1.15   13.53   0
   2  -2 -11    0.93    8.44   0
   0  -2 -11   -1.55    8.56   0
   0  -2 -11    0.39    6.87   0
  -2  -2 -11   33.85   10.86   0
  -2  -2 -11   35.31    8.75   0
  -4  -2 -11   -0.10   12.29   0
  -4  -2 -11    5.24   13.52   0
  21  -3 -11  465.35   11.68   0
 -21   3  11  457.51   12.26   0
  21   3 -11  432.08   12.32   0
 -21  -3  11  393.08   10.35   0
 -19   3  11  681.02   13.68   0
  19   3 -11  509.49    9.93   0
 -19  -3  11  537.32   10.89   0
  19  -3 -11  612.46   11.86   0
 -17   3  11   40.94    8.27   0
  17   3 -11   46.35    7.77   0
  17  -3 -11   49.72    6.98   0
 -17  -3  11   46.20    8.87   0
 -15   3  11  114.06    9.13   0
  15   3 -11  132.41    6.40   0
  15  -3 -11  133.90    7.68   0
 -15  -3  11  147.65    9.78   0
 -13   3  11    9.29    8.48   0
  13   3 -11   20.67    5.49   0
  13  -3 -11   20.84    6.98   0
 -13  -3  11    8.16    6.57   0
  11  -3 -11   48.04    8.80   0
 -11   3  11   45.68    8.54   0
  11   3 -11   47.87    8.15   0
  11  -3 -11   35.52    7.31   0
 -11  -3  11   49.04    9.44   0
   9  -3 -11   -1.00    8.64   0
  -9   3  11    0.36    5.94   0
   9   3 -11   -2.00    9.81   0
   9  -3 -11    0.12    6.94   0
  -9  -3  11    1.96   11.33   0
   7  -3 -11  953.51   13.71   0
  -7   3  11  937.86   13.66   0
   7   3 -11 1033.00   17.57   0
   7  -3 -11 1016.28   13.08   0
  -7  -3  11  969.50   16.03   0
  -5   3  11  273.71   10.37   0
   5  -3 -11  271.12   10.60   0
   5  -3 -11  293.91    9.27   0
   5   3 -11  280.69   11.85   0
  -5  -3  11  295.10   13.07   0
   3   3 -11  305.06   15.54   0
  -3   3  11  293.07   10.75   0
   3  -3 -11  307.02    9.47   0
  -3  -3  11  270.00   12.87   0
   3  -3 -11  271.02   10.74   0
  -1   3  11   69.09   10.50   0
   1  -3 -11   67.41   10.74   0
   1  -3 -11   69.28    7.35   0
  -1  -3 -11  157.08   10.30   0
  -1  -3 -11  160.17    8.63   0
  -3  -3 -11   20.68   10.59   0
  -3  -3 -11   15.36   12.87   0
  -5  -3 -11   15.52    9.28   0
  -5  -3 -11   28.84   13.29   0
 -20   4  11   13.98    9.75   0
  20   4 -11   28.14    9.57   0
  20  -4 -11   31.20    8.73   0
 -20  -4  11   53.04   10.71   0
 -18  -4  11   28.28   10.96   0
 -18   4  11   27.18    9.76   0
  18   4 -11   30.51    9.66   0
  18  -4 -11   46.70    8.53   0
 -16  -4  11  256.58   10.24   0
  16  -4 -11  290.44   10.04   0
 -16   4  11  190.85    7.28   0
  16   4 -11  227.82    9.19   0
  16  -4 -11  267.70    8.85   0
 -14  -4  11  144.35   10.13   0
  14  -4 -11  147.04    9.00   0
 -14   4  11  143.88    8.83   0
  14   4 -11  161.13    9.07   0
  14  -4 -11  158.40    8.20   0
  12  -4 -11   -8.27    8.09   0
 -12  -4  11    8.97    8.73   0
 -12   4  11   -5.41    7.96   0
  12   4 -11   -3.55    7.62   0
  12  -4 -11   -0.69    4.65   0
 -10  -4  11   20.53   11.19   0
 -10   4  11   15.80    8.13   0
  10  -4 -11    5.79    8.26   0
  10  -4 -11    5.81    6.67   0
  10   4 -11   12.71    7.89   0
  -8  -4  11   20.74    8.94   0
  -8   4  11   17.96    8.18   0
   8  -4 -11   14.75    6.84   0
   8  -4 -11   18.68    8.18   0
   8   4 -11   18.73    8.14   0
  -6  -4  11   14.33    8.66   0
  -6   4  11   13.00    5.75   0
   6  -4 -11   11.66    8.21   0
   6  -4 -11   -0.80    6.87   0
   6   4 -11    5.08   10.07   0
  -4   4  11   25.52    8.17   0
   4   4 -11   28.51   10.28   0
   4  -4 -11   24.59    7.01   0
  -4  -4  11   22.82   10.17   0
   4  -4 -11   38.78    8.36   0
  -2   4  11    7.83    7.87   0
  -2  -4  11   14.49   10.50   0
   2  -4 -11    9.92    6.71   0
   2  -4 -11    9.01    8.16   0
  -2  -4  11    5.26   10.10   0
   2   4 -11    8.34   10.90   0
   0  -4 -11   37.77   10.52   0
   0  -4 -11   26.98    8.72   0
  -2  -4 -11    7.37   10.66   0
  -2  -4 -11   -6.07   10.65   0
  17  -5 -11   -3.07    9.59   0
 -17  -5  11    1.45   10.71   0
 -17   5  11   10.42    9.39   0
  17  -5 -11    8.29    8.41   0
  17   5 -11   10.69    9.19   0
 -15  -5  11  161.85   11.76   0
 -15   5  11  142.96   10.33   0
  15  -5 -11  116.22   10.38   0
  15  -5 -11  137.81    9.26   0
  15   5 -11  127.91   10.37   0
 -13  -5  11  293.56   11.92   0
  13  -5 -11  269.75   10.35   0
 -13   5  11  287.42   10.37   0
  13  -5 -11  300.20    9.34   0
  13   5 -11  282.45    8.99   0
 -11  -5  11  114.11    9.79   0
 -11   5  11   89.59    8.46   0
  11  -5 -11  102.70    7.37   0
  11  -5 -11   88.56    8.54   0
  11   5 -11   88.56    8.53   0
   9   5 -11  262.73   10.37   0
  -9  -5  11  291.31   11.15   0
  -9   5  11  229.70    9.71   0
   9  -5 -11  235.50    9.90   0
   9  -5 -11  263.14    8.55   0
  -7  -5  11  975.19   16.16   0
   7   5 -11  940.33   16.15   0
   7  -5 -11  897.28   12.91   0
  -7   5  11  903.67   13.01   0
   7  -5 -11  891.81   10.97   0
  -5  -5  11  863.55   16.74   0
  -5   5  11  788.11   12.89   0
   5   5 -11  825.97   19.07   0
   5  -5 -11  902.34   12.49   0
   5  -5 -11  782.26   12.65   0
  -3  -5  11  102.90   13.41   0
  -3   5  11  105.65   10.51   0
  -3  -5  11  127.83   12.82   0
   3  -5 -11   93.91    9.29   0
   3  -5 -11  106.83   10.57   0
   3   5 -11   99.46   12.98   0
   1   5 -11   99.22   14.74   0
  -1  -5  11  120.16   14.85   0
   1  -5 -11  127.40   11.02   0
   1  -5 -11  131.69    9.78   0
  -1  -5  11  115.04   15.12   0
  -1  -5 -11   79.67   10.76   0
  -1  -5 -11   77.36    9.57   0
 -16  -6  11   51.75   10.96   0
 -16   6  11   30.42    9.87   0
  16  -6 -11   53.87    6.45   0
  16  -6 -11   38.35    9.78   0
  16   6 -11   42.01   10.13   0
  14   6 -11    2.95    9.74   0
 -14  -6  11   -4.50   10.62   0
 -14   6  11  -11.36    9.55   0
  14  -6 -11    1.65    8.20   0
  14  -6 -11   -2.38    9.43   0
  12   6 -11  316.95   12.32   0
 -12  -6  11  368.76   13.43   0
 -12   6  11  327.02    9.07   0
  12  -6 -11  313.97    8.92   0
  12  -6 -11  334.01   10.62   0
  10   6 -11  213.81   11.69   0
 -10  -6  11  232.54   12.51   0
 -10   6  11  193.02    8.31   0
  10  -6 -11  163.69    8.15   0
  10  -6 -11  216.99    7.38   0
   8  -6 -11    3.70    9.57   0
  -8  -6  11    5.26   11.00   0
  -8   6  11   -9.16    9.61   0
   8   6 -11    7.32   10.00   0
   8  -6 -11   -9.24    8.44   0
  -6  -6  11    1.68    9.35   0
  -6  -6  11    1.53   11.03   0
  -6   6  11   -2.57    9.78   0
   6   6 -11   -6.22   10.09   0
   6  -6 -11    1.31    8.50   0
   6  -6 -11   13.42    9.72   0
  -4  -6  11   19.57   12.78   0
  -4   6  11    6.55    9.57   0
  -4  -6  11    1.70   11.58   0
   4  -6 -11   -5.19    8.53   0
   4  -6 -11   -9.98    9.80   0
   4   6 -11   -2.90   11.90   0
  -2  -6  11  283.01   17.06   0
  -2  -6  11  286.78   14.37   0
   2  -6 -11  227.03   12.01   0
   2  -6 -11  254.87   10.94   0
   2   6 -11  219.59   15.66   0
  -9  -7  11   56.91   10.12   0
  -9  -7  11   50.63   11.50   0
  -9   7  11   47.27    9.92   0
   9   7 -11   51.19   10.55   0
   9  -7 -11   54.70    9.12   0
   9  -7 -11   44.47    9.94   0
  -7  -7  11    8.70   11.36   0
  -7   7  11    5.77    9.31   0
  -7  -7  11   11.33   10.64   0
   7  -7 -11   -5.15    8.57   0
   7   7 -11    0.06   12.00   0
   7  -7 -11    1.42    9.55   0
  22   0 -12  481.22   11.95   0
 -22   0  12  423.36   12.76   0
  20   0 -12  310.96   10.56   0
 -20   0  12  285.00   11.68   0
  18   0 -12  321.04    7.55   0
 -18   0  12  312.17   10.22   0
  16   0 -12  976.84   12.60   0
 -16   0  12  870.43   13.04   0
  14   0 -12  805.69   11.91   0
 -14   0  12  758.61   13.08   0
  12   0 -12  141.15    8.38   0
 -12   0  12  143.83    9.84   0
  10   0 -12   86.17    7.89   0
 -10   0  12   86.94    9.22   0
   8   0 -12   25.42    7.36   0
  -8   0  12   33.82    8.66   0
   6   0 -12 1156.01   16.13   0
  -6   0  12 1193.02   18.10   0
   4   0 -12   22.02    9.34   0
  -4   0  12   31.23    8.33   0
   4   0 -12   33.94    8.65   0
   2   0 -12  516.18   15.74   0
   2   0 -12  528.61   18.06   0
  -2   0  12  569.29   17.51   0
   0   0 -12  493.37   23.48   0
   0   0 -12  470.47   22.33   0
  21  -1 -12   32.84    8.83   0
  21   1 -12   39.28    9.14   0
 -21   1  12   16.97   10.23   0
 -21  -1  12   27.72   10.45   0
  19  -1 -12   90.61    7.34   0
  19   1 -12   76.25    7.62   0
 -19   1  12   62.19    8.77   0
 -19  -1  12   58.38    6.38   0
  17  -1 -12   -0.85    6.82   0
  17   1 -12    0.50    7.16   0
 -17   1  12    4.60    5.67   0
 -17  -1  12    9.14    8.64   0
  15  -1 -12   -5.62    6.84   0
  15   1 -12   -2.15    7.02   0
 -15   1  12   -9.17    8.30   0
 -15  -1  12   -6.04    8.58   0
  13   1 -12  110.02    8.34   0
 -13   1  12  127.94    9.27   0
 -13  -1  12  116.18    7.23   0
  13  -1 -12  114.66    8.08   0
  11   1 -12   47.89    7.99   0
 -11   1  12   67.67    9.08   0
 -11  -1  12   61.15    9.26   0
  11  -1 -12   52.58    7.55   0
   9   1 -12   -4.01    7.70   0
  -9   1  12    1.99    8.56   0
  -9  -1  12   -3.56    8.63   0
   9  -1 -12    0.77    8.59   0
   7   1 -12   46.72    8.31   0
  -7   1  12   57.69    8.90   0
  -7  -1  12   57.27   10.76   0
   7  -1 -12   67.72    9.30   0
   7  -1 -12   51.95    7.64   0
   5   1 -12  218.87   12.12   0
  -5   1  12  217.97   12.15   0
   5  -1 -12  230.62   12.45   0
  -5  -1  12  222.36   10.56   0
   5  -1 -12  248.05   10.95   0
  -3   1  12   23.49    8.03   0
   3   1 -12   10.11   11.52   0
   3  -1 -12   19.14    8.48   0
  -3  -1  12   23.43    9.13   0
   3   1 -12   25.49   10.17   0
   3  -1 -12   21.75    7.10   0
  -1   1  12   14.98    9.48   0
   1   1 -12    9.56   17.53   0
   1  -1 -12    7.59   10.18   0
   1   1 -12   11.36   18.74   0
   1  -1 -12    8.68    8.60   0
  -1  -1 -12    1.87   13.53   0
  -1  -1 -12    2.23   11.76   0
  -3  -1 -12   12.17   18.86   0
  -3  -1 -12   10.90   17.18   0
  22  -2 -12   69.50    9.06   0
  22   2 -12   83.80    9.61   0
 -22   2  12   65.46   10.33   0
 -22  -2  12   55.43   10.66   0
  20  -2 -12  264.05   10.36   0
  20   2 -12  230.76   10.43   0
 -20   2  12  288.21   11.52   0
 -20  -2  12  258.15   12.15   0
  18  -2 -12  318.84    9.01   0
  18   2 -12  355.35    9.67   0
 -18   2  12  398.94   10.60   0
 -18  -2  12  328.24   10.90   0
  16   2 -12  453.86    8.67   0
 -16   2  12  461.97   10.86   0
 -16  -2  12  466.87    9.59   0
  16  -2 -12  459.81    8.60   0
  14   2 -12  418.48   10.36   0
 -14   2  12  407.19   10.91   0
 -14  -2  12  428.92   11.57   0
  14  -2 -12  472.84    9.84   0
  12   2 -12  121.88    8.50   0
 -12   2  12  115.99    9.28   0
 -12  -2  12  125.87    9.81   0
  12  -2 -12  123.59    7.81   0
  10   2 -12   27.93    7.86   0
 -10   2  12   29.64    8.41   0
 -10  -2  12   26.48    8.88   0
  10  -2 -12   31.97    7.30   0
   8   2 -12   19.42    9.88   0
  -8   2  12   23.56    8.61   0
  -8  -2  12   30.65    8.60   0
   8  -2 -12   30.61    8.70   0
   8  -2 -12   21.18    8.77   0
   6  -2 -12  121.80    9.46   0
  -6   2  12  128.06    9.23   0
   6   2 -12  123.72   11.24   0
  -6  -2  12  121.53    9.45   0
   6  -2 -12  138.93    8.12   0
  -4   2  12  314.48   10.76   0
   4  -2 -12  318.66   10.81   0
  -4  -2  12  288.03   12.78   0
   4   2 -12  319.06   16.03   0
   4  -2 -12  305.44    9.77   0
   2   2 -12  301.41   23.44   0
  -2   2  12  295.96   12.58   0
  -2  -2  12  292.11   20.55   0
   2  -2 -12  282.34    9.89   0
   2   2 -12  256.85   20.03   0
   2  -2 -12  262.64   12.51   0
   0  -2 -12  211.77   12.93   0
   0  -2 -12  235.82   11.25   0
  -2  -2 -12  166.06   12.46   0
  -2  -2 -12  159.79   14.95   0
  -4  -2 -12   20.43   14.42   0
  -4  -2 -12   30.32   11.47   0
  21  -3 -12   23.41    8.86   0
 -21   3  12   29.48    9.95   0
  21   3 -12   29.52    9.40   0
 -21  -3  12   46.25   10.39   0
 -19   3  12  128.50   10.42   0
  19   3 -12   72.69    7.35   0
 -19  -3  12   73.74   11.32   0
  19  -3 -12   99.29    9.46   0
 -17   3  12   57.31    8.07   0
  17   3 -12   50.72    7.78   0
  17  -3 -12   58.05    7.07   0
 -17  -3  12   51.74    8.79   0
 -15   3  12  155.18    8.83   0
  15   3 -12  144.40    8.76   0
  15  -3 -12  167.13    7.90   0
 -15  -3  12  176.60    9.60   0
 -13   3  12  -14.11    7.88   0
  13   3 -12   -1.70    7.35   0
  13  -3 -12   -3.11    6.64   0
 -13  -3  12    0.06    8.55   0
  11  -3 -12   19.54    8.42   0
 -11   3  12   14.25    8.08   0
  11   3 -12   12.82    7.61   0
  11  -3 -12   19.03    6.75   0
 -11  -3  12   33.81   10.70   0
  -9   3  12   79.60    8.75   0
   9   3 -12  109.72    8.86   0
   9  -3 -12  108.98    8.96   0
   9  -3 -12  107.77    7.59   0
  -9  -3  12  105.29    9.48   0
  -7   3  12   41.14    8.27   0
   7   3 -12   43.09   10.44   0
   7  -3 -12   43.70    7.23   0
  -7  -3  12   44.79    8.59   0
   7  -3 -12   49.27    8.56   0
  -5   3  12  120.54    8.99   0
   5  -3 -12  122.93    8.98   0
   5  -3 -12  125.54    8.01   0
  -5  -3  12  119.77   10.72   0
   5   3 -12  118.69   11.72   0
   3   3 -12    4.36   12.03   0
  -3   3  12    1.54    7.84   0
  -3  -3  12   -1.61   10.58   0
   3  -3 -12   -4.97    6.60   0
   3  -3 -12    2.94    7.92   0
  -1   3  12   17.42    9.01   0
   1  -3 -12   15.49    9.33   0
   1  -3 -12   29.60    9.06   0
  -1  -3 -12    4.33   10.36   0
  -1  -3 -12   -6.51    8.73   0
  -3  -3 -12    6.82   10.67   0
  -3  -3 -12   -2.08   12.50   0
 -20   4  12  109.90   10.43   0
  20   4 -12  132.64   10.50   0
  20  -4 -12  120.12    9.79   0
 -20  -4  12  113.18   11.53   0
  18  -4 -12  611.19   12.93   0
 -18   4  12  371.76    9.50   0
  18   4 -12  400.60    9.56   0
  18  -4 -12  509.69   11.70   0
 -18  -4  12  452.40   13.35   0
 -16  -4  12  196.27   11.83   0
 -16   4  12  135.82   11.06   0
  16  -4 -12  190.99   11.06   0
  16   4 -12  177.34   10.41   0
  16  -4 -12  169.20    7.07   0
 -14  -4  12   96.24    9.18   0
 -14   4  12   83.22    6.26   0
  14  -4 -12   89.31    8.67   0
  14   4 -12   95.67    8.48   0
  14  -4 -12   91.26    7.55   0
 -12  -4  12  223.55   10.32   0
 -12   4  12  226.81    9.22   0
  12   4 -12  196.93    9.48   0
  12  -4 -12  224.10    8.50   0
  12  -4 -12  208.63    9.19   0
  10  -4 -12   36.98    8.27   0
 -10   4  12   30.57    8.26   0
  10  -4 -12   43.46    6.98   0
  10   4 -12   45.15    8.07   0
 -10  -4  12   41.55   10.88   0
  -8   4  12   24.89    8.01   0
   8  -4 -12   25.08    6.85   0
   8  -4 -12   15.67    7.93   0
   8   4 -12   18.20    8.13   0
  -8  -4  12   16.25    8.72   0
   6   4 -12   48.36    8.94   0
  -6   4  12   41.38    8.01   0
   6  -4 -12   38.27    8.30   0
   6  -4 -12   58.71    8.43   0
  -6  -4  12   42.57   10.37   0
  -4   4  12  544.00   11.98   0
   4   4 -12  532.66   17.53   0
   4  -4 -12  585.75   11.43   0
  -4  -4  12  486.09   15.48   0
   4  -4 -12  524.93   11.85   0
  -2   4  12  272.33   12.01   0
   2   4 -12  257.29   20.75   0
  -2  -4  12  321.84   21.20   0
   2  -4 -12  294.66   12.56   0
   2  -4 -12  300.68   12.68   0
  -2  -4  12  268.43   18.97   0
   0  -4 -12   83.07   10.92   0
   0  -4 -12   76.58   11.27   0
  -2  -4 -12   93.90   13.85   0
  -2  -4 -12  112.82   11.98   0
 -17  -5  12    1.57    7.41   0
 -17   5  12    5.92    6.65   0
  17   5 -12   14.28    9.33   0
  17  -5 -12    8.25    9.28   0
  17  -5 -12    4.75    8.38   0
 -15  -5  12   88.57   10.94   0
 -15   5  12   46.12    9.90   0
  15  -5 -12   56.54    9.84   0
  15  -5 -12   69.43    8.83   0
  15   5 -12   53.61    9.73   0
 -13  -5  12  294.93   12.47   0
  13  -5 -12  246.23   11.07   0
 -13   5  12  244.97   11.13   0
  13  -5 -12  257.37    9.81   0
  13   5 -12  262.88   11.43   0
 -11  -5  12   64.34   13.65   0
 -11   5  12   32.38    9.95   0
  11  -5 -12   60.45    6.24   0
  11  -5 -12   52.89    9.98   0
  11   5 -12   69.79   10.06   0
   9   5 -12   16.18   10.30   0
  -9  -5  12    9.12   10.95   0
  -9   5  12   10.80    9.69   0
   9  -5 -12    3.66    9.87   0
   9  -5 -12    9.64    5.89   0
  -7  -5  12    5.35   13.20   0
   7  -5 -12   13.52    9.84   0
   7   5 -12    4.22   12.56   0
  -7   5  12   -1.93    9.62   0
   7  -5 -12    7.97    8.56   0
  -5  -5  12   13.94    9.72   0
  -5   5  12   18.28    9.75   0
   5   5 -12    8.59   12.53   0
   5  -5 -12   21.63    8.67   0
   5  -5 -12    3.28   10.00   0
  -5  -5  12    7.39   10.15   0
   3   5 -12   70.54   14.36   0
  -3   5  12   80.07   10.36   0
  -3  -5  12  106.85   13.69   0
   3  -5 -12   90.90    9.25   0
   3  -5 -12  100.16   10.53   0
  -3  -5  12   89.20   11.97   0
   1  -5 -12    3.75   10.05   0
   1  -5 -12   18.38    8.65   0
  14   6 -12   82.72   10.70   0
 -14  -6  12  111.72   11.47   0
 -14   6  12   94.00   10.11   0
  14  -6 -12  115.97    9.23   0
  14  -6 -12   64.67   10.25   0
  12   6 -12  120.74   11.14   0
 -12  -6  12  144.79   11.98   0
 -12   6  12  130.89   10.27   0
  12  -6 -12  113.20   10.46   0
  12  -6 -12  121.38    9.48   0
 -10  -6  12   52.38   11.22   0
  10   6 -12   44.13   10.55   0
 -10   6  12   32.72    9.88   0
  10  -6 -12   38.49    9.76   0
  10  -6 -12   31.23    8.90   0
   8  -6 -12   12.61    9.63   0
  -8  -6  12   32.30   13.23   0
  -8   6  12   12.83    9.72   0
   8   6 -12    4.53   10.45   0
   8  -6 -12   39.32    8.46   0
  -6  -6  12  159.49   14.42   0
  -6  -6  12  187.55   13.19   0
  -6   6  12  149.52   10.59   0
   6   6 -12  129.87   13.86   0
   6  -6 -12  128.85    9.76   0
   6  -6 -12  156.42   10.70   0
   4   6 -12   28.24   12.18   0
  -4  -6  12   31.30   12.35   0
  -4   6  12   37.91    9.88   0
  -4  -6  12   38.27   12.13   0
   4  -6 -12   27.62   10.11   0
   4  -6 -12   37.36    9.05   0
  22   0 -13   -4.42    8.79   0
 -22   0  13  -11.94   10.01   0
  20   0 -13    2.74    8.68   0
 -20   0  13    5.94   10.06   0
  18   0 -13   -8.70    6.68   0
 -18   0  13    0.70    5.71   0
  16   0 -13    1.38    6.90   0
 -16   0  13   13.22    8.14   0
  14   0 -13    5.30    7.00   0
 -14   0  13   -4.02    8.28   0
  12   0 -13    2.74    7.04   0
 -12   0  13   -1.64    8.33   0
  10   0 -13    5.01    7.09   0
 -10   0  13    2.68    8.25   0
   8   0 -13    3.05    8.71   0
  -8   0  13    2.38    9.90   0
   6   0 -13    1.50    8.64   0
  -6   0  13    7.08    9.51   0
   6   0 -13    6.85    8.25   0
   4   0 -13   -1.70    9.58   0
   4   0 -13   -1.85    8.56   0
  -4   0  13    1.77    9.13   0
   2   0 -13    6.60   10.51   0
  -2   0  13   -0.55   10.01   0
   2   0 -13   -1.05   11.28   0
   0   0 -13   -0.55   20.78   0
   0   0 -13    2.04   23.19   0
  21  -1 -13    9.14    8.64   0
  21   1 -13    4.67    8.89   0
 -21   1  13   15.24    9.76   0
 -21  -1  13    8.27   10.04   0
  19  -1 -13  118.82    9.54   0
  19   1 -13  148.53    9.63   0
 -19   1  13  162.18   10.78   0
 -19  -1  13  139.09   11.35   0
  17  -1 -13  372.74    9.35   0
  17   1 -13  351.00    9.66   0
 -17   1  13  311.47    8.14   0
 -17  -1  13  320.00   10.46   0
  15  -1 -13  315.65    9.17   0
  15   1 -13  292.17    7.58   0
 -15   1  13  301.83    8.19   0
 -15  -1  13  306.81   10.68   0
  13   1 -13 1454.88   15.21   0
 -13   1  13 1417.61   15.67   0
 -13  -1  13 1459.40   15.80   0
  13  -1 -13 1406.93   14.35   0
  11   1 -13  614.38   11.79   0
 -11   1  13  610.13   11.91   0
 -11  -1  13  624.63   12.60   0
  11  -1 -13  614.79   11.05   0
   9   1 -13   20.46    7.30   0
  -9   1  13   25.51    8.25   0
  -9  -1  13   12.80    8.28   0
   9  -1 -13   31.88    7.26   0
   7   1 -13    2.90    8.84   0
  -7   1  13    1.69    7.86   0
  -7  -1  13    1.27    9.53   0
   7  -1 -13    5.40    8.26   0
   7  -1 -13    4.07    6.84   0
   5  -1 -13   14.47   10.05   0
   5   1 -13   27.00    9.38   0
  -5   1  13   26.71    9.73   0
  -5  -1  13   21.97    9.35   0
   5  -1 -13   21.87    8.45   0
   3  -1 -13    2.34    9.75   0
  -3   1  13    5.43    9.21   0
  -3  -1  13    0.42    9.69   0
   3   1 -13    5.07    9.93   0
   3   1 -13    8.49   10.87   0
   3  -1 -13    8.37    8.33   0
   1  -1 -13   14.96   14.83   0
   1  -1 -13   28.34   11.01   0
  -1  -1 -13  209.56   18.93   0
  -1  -1 -13  200.90   16.49   0
  22  -2 -13   -2.99    8.73   0
  22   2 -13   21.84    8.83   0
 -22   2  13    3.67    9.67   0
 -22  -2  13    9.63   10.04   0
  20  -2 -13   13.15    8.42   0
  20   2 -13    4.22    9.03   0
 -20   2  13   12.23    9.79   0
 -20  -2  13   21.95   10.15   0
  18  -2 -13  186.29    7.33   0
  18   2 -13  176.71   10.26   0
 -18   2  13  182.75   10.86   0
 -18  -2  13  175.27   11.42   0
  16   2 -13  155.07    8.55   0
 -16   2  13  145.12    8.92   0
 -16  -2  13  168.76    7.26   0
  16  -2 -13  148.23    7.87   0
  14   2 -13   21.15    7.41   0
 -14   2  13   14.52    8.12   0
 -14  -2  13   21.20    8.57   0
  14  -2 -13   12.71    6.82   0
  12   2 -13   25.27    7.46   0
 -12   2  13   32.36    8.27   0
 -12  -2  13   32.40    8.53   0
  12  -2 -13   26.89    6.93   0
  10   2 -13    8.70    7.38   0
  10  -2 -13    9.41    8.41   0
 -10   2  13    4.48    8.01   0
 -10  -2  13    6.00    8.04   0
  10  -2 -13    3.43    6.59   0
   8  -2 -13   62.71    8.68   0
  -8   2  13   61.44    8.42   0
   8   2 -13   58.38    9.83   0
  -8  -2  13   61.53    8.67   0
   8  -2 -13   64.24    7.38   0
  -6   2  13   30.18    8.04   0
   6   2 -13   34.73    9.92   0
  -6  -2  13   30.12    9.62   0
   6  -2 -13   27.72    6.91   0
   6  -2 -13   40.26    8.30   0
   4  -2 -13    3.69    9.65   0
  -4   2  13   -2.17    9.45   0
  -4  -2  13    0.48    8.27   0
   4   2 -13   -0.41   11.81   0
   4  -2 -13   -0.87    6.75   0
  -2   2  13   90.11   10.41   0
   2  -2 -13   88.52   10.65   0
   2  -2 -13   81.25   11.15   0
   0  -2 -13   -1.21   12.49   0
   0  -2 -13   -5.21   10.42   0
  -2  -2 -13   -5.17   10.90   0
  -2  -2 -13    2.90   14.78   0
  21  -3 -13   28.31    6.16   0
 -21   3  13   20.89    9.77   0
  21   3 -13   14.40    9.39   0
 -21  -3  13   32.29   10.18   0
 -19   3  13    1.28    9.62   0
  19   3 -13  -12.06    9.33   0
 -19  -3  13   12.39   10.29   0
  19  -3 -13   12.47    8.48   0
 -17   3  13   -1.24    6.84   0
  17   3 -13    5.28    9.14   0
 -17  -3  13   13.35   10.44   0
  17  -3 -13   -4.25    8.28   0
 -15   3  13  920.49   13.13   0
  15   3 -13  887.67   13.27   0
  15  -3 -13  924.80   12.25   0
 -15  -3  13  939.16   14.30   0
  13  -3 -13  437.58   10.88   0
 -13   3  13  387.31   10.86   0
  13   3 -13  392.46   10.60   0
  13  -3 -13  394.13    9.49   0
 -13  -3  13  423.11   11.41   0
 -11   3  13   67.68    8.31   0
  11  -3 -13   90.90    8.48   0
  11   3 -13   83.96    8.33   0
  11  -3 -13   77.42    7.40   0
 -11  -3  13  101.49    9.18   0
  -9   3  13  487.80   11.15   0
   9  -3 -13  457.95   11.07   0
   9   3 -13  473.72   13.53   0
   9  -3 -13  466.43   10.23   0
  -9  -3  13  456.65   12.12   0
  -7   3  13  106.49    8.86   0
   7   3 -13  121.88    9.48   0
   7  -3 -13  139.58    7.89   0
   7  -3 -13  133.18    8.98   0
  -7  -3  13  135.35    9.20   0
   5  -3 -13   28.38    9.68   0
  -5   3  13   16.79    9.53   0
  -5  -3  13   19.79    9.00   0
   5  -3 -13   27.96    6.89   0
   5   3 -13   23.92   10.23   0
  -3   3  13  124.95   10.68   0
   3   3 -13  108.58   19.49   0
  -3  -3  13  120.82   15.82   0
   3  -3 -13  132.90    9.59   0
   3  -3 -13  124.93   10.90   0
   1  -3 -13  174.70   13.91   0
   1  -3 -13  170.92   12.09   0
  -1  -3 -13  201.81   15.19   0
  -1  -3 -13  221.68   13.22   0
  18  -4 -13   15.25    9.73   0
 -18   4  13    5.35    7.17   0
  18   4 -13    1.93    9.50   0
  18  -4 -13   27.76    8.57   0
 -18  -4  13   35.51   10.49   0
  16  -4 -13   -6.99    9.67   0
 -16   4  13   -9.02    9.58   0
  16   4 -13   11.46    9.22   0
  16  -4 -13    9.81    8.23   0
 -16  -4  13   -8.76   10.27   0
  14  -4 -13  -10.98    9.83   0
 -14   4  13    9.75    9.52   0
  14   4 -13  -11.73    9.33   0
  14  -4 -13   -6.98    8.29   0
 -14  -4  13    6.80   10.55   0
 -12   4  13    5.23    7.64   0
  12  -4 -13    3.77    7.71   0
  12   4 -13    6.84    8.48   0
  12  -4 -13    2.45    7.60   0
 -12  -4  13   11.98    8.41   0
 -10   4  13   68.25    8.10   0
  10  -4 -13   77.97    7.21   0
  10   4 -13   65.13    8.34   0
 -10  -4  13   65.96    8.95   0
  10  -4 -13   56.36    8.37   0
  -8   4  13    6.30    7.67   0
   8  -4 -13    2.54    7.73   0
   8  -4 -13    6.14    6.58   0
   8   4 -13    8.71    7.95   0
  -8  -4  13    3.87    8.22   0
   6   4 -13    3.32   12.68   0
   6  -4 -13   -1.38    9.75   0
  -6   4  13    1.30   11.82   0
   6  -4 -13   -0.95    8.44   0
  -6  -4  13   13.55   11.53   0
  -4  -4  13   27.03   13.69   0
  -4   4  13   10.79   12.16   0
   4   4 -13   26.70   14.79   0
   4  -4 -13   27.05    8.76   0
  -4  -4  13   24.96   12.11   0
   4  -4 -13   38.64   12.22   0
  -2   4  13    3.00    9.85   0
   2  -4 -13    8.03   10.22   0
   2  -4 -13   24.09   10.70   0
 -17  -5  13  144.14   11.54   0
 -17   5  13  123.26   10.38   0
  17  -5 -13  122.21    7.62   0
  17   5 -13  129.33    7.99   0
  17  -5 -13  163.91    9.51   0
 -15  -5  13  574.77   14.33   0
 -15   5  13  565.57   12.80   0
  15  -5 -13  575.78   12.91   0
  15  -5 -13  621.84   11.90   0
  15   5 -13  581.75   13.39   0
 -13  -5  13  479.52   13.62   0
  13  -5 -13  396.71   11.63   0
 -13   5  13  420.37   11.82   0
  13  -5 -13  420.90   11.17   0
  13   5 -13  448.78   12.68   0
 -11  -5  13   84.59   11.19   0
 -11   5  13   49.88    7.45   0
  11  -5 -13   68.25    9.01   0
  11  -5 -13   66.20    7.54   0
  11   5 -13   79.63   10.42   0
   9   5 -13  139.95   11.54   0
  -9   5  13  125.67    7.70   0
   9  -5 -13  125.78    7.91   0
   9  -5 -13  126.69    9.31   0
  -9  -5  13  143.80   11.78   0
   7  -5 -13   93.99   10.18   0
   7   5 -13   90.66   11.11   0
  -7   5  13   89.48   10.14   0
   7  -5 -13   92.27    9.04   0
  -7  -5  13   91.11   13.17   0
  -5  -5  13    5.14   11.49   0
  -5   5  13    1.19    9.54   0
   5   5 -13   -0.69   14.30   0
   5  -5 -13   -7.39    8.53   0
   5  -5 -13    1.95    9.47   0
  -5  -5  13    5.99   11.21   0
  -3   5  13   -0.02    9.46   0
  -3  -5  13   -0.35   13.03   0
   3   5 -13   -0.31   13.08   0
   3  -5 -13   13.11    9.74   0
   3  -5 -13    0.69    8.69   0
  -3  -5  13    3.71   12.88   0
 -12  -6  13   16.29   10.45   0
  12   6 -13   -3.85   10.04   0
 -12   6  13   10.01    9.43   0
  12  -6 -13   21.13    9.13   0
  12  -6 -13  -10.49    8.44   0
 -10  -6  13  272.90   15.12   0
  10  -6 -13  197.30   11.20   0
  10   6 -13  232.67   12.50   0
 -10   6  13  196.23   11.08   0
  10  -6 -13  253.05    8.06   0
  -8  -6  13  151.00   14.39   0
  -8   6  13  136.84    8.09   0
   8   6 -13  146.77   12.03   0
   8  -6 -13  187.72    9.83   0
   8  -6 -13  141.93    8.15   0
  22   0 -14  191.52   10.22   0
 -22   0  14  203.24   11.55   0
  20   0 -14   54.01    6.59   0
 -20   0  14   61.12   10.55   0
  18   0 -14   -7.21    8.73   0
 -18   0  14   -1.57    9.88   0
  16   0 -14   18.05    6.82   0
 -16   0  14   21.24    5.72   0
  14   0 -14  309.09    9.31   0
 -14   0  14  310.17   10.32   0
  12   0 -14  150.82    8.15   0
 -12   0  14  153.59    9.21   0
  10   0 -14  642.29   11.98   0
 -10   0  14  614.99   12.42   0
   8   0 -14  570.08   12.11   0
  -8   0  14  597.91   14.25   0
   6   0 -14  253.29   11.39   0
   6   0 -14  247.04   12.29   0
  -6   0  14  248.52   10.49   0
   4   0 -14  102.74   11.56   0
  -4   0  14  113.56   11.63   0
   4   0 -14  106.22   11.98   0
  -2   0  14    4.00   11.79   0
   2   0 -14    5.59   13.80   0
   2   0 -14   -5.36   14.34   0
  21  -1 -14   30.92    8.90   0
  21   1 -14   19.68    9.25   0
 -21   1  14   31.39    7.16   0
 -21  -1  14   24.94   10.34   0
  19  -1 -14    6.56    5.96   0
  19   1 -14    7.13    8.65   0
 -19   1  14   -5.80   10.04   0
 -19  -1  14   -7.77   10.25   0
  17  -1 -14  -11.87    6.66   0
  17   1 -14   -0.98    6.90   0
 -17   1  14   10.59    8.87   0
 -17  -1  14   -3.76    9.17   0
  15  -1 -14   61.05    7.23   0
  15   1 -14   62.98    7.47   0
 -15   1  14   54.79    8.29   0
 -15  -1  14   65.23    8.43   0
  13   1 -14   75.80    7.73   0
 -13   1  14   64.99    8.58   0
 -13  -1  14   87.10    8.62   0
  13  -1 -14   78.95    7.57   0
  11   1 -14   10.60    6.97   0
 -11   1  14    3.54    7.76   0
 -11  -1  14    6.81    7.90   0
  11  -1 -14    8.71    6.80   0
   9   1 -14   55.41    7.82   0
  -9   1  14   57.59    8.36   0
  -9  -1  14   56.68   10.07   0
   9  -1 -14   65.79    7.44   0
   7   1 -14    4.34    7.21   0
  -7   1  14   -4.91    7.49   0
  -7  -1  14   -2.36    9.07   0
   7  -1 -14   -0.40    7.75   0
   7  -1 -14   -2.88    6.74   0
  -5   1  14   38.85    8.00   0
   5   1 -14   47.59    9.83   0
  -5  -1  14   29.90    9.10   0
   5   1 -14   36.91   10.05   0
   5  -1 -14   44.52    8.18   0
   5  -1 -14   37.15    8.79   0
   3   1 -14   63.70   16.17   0
  -3   1  14   69.35   12.00   0
  -3  -1  14   68.23   13.90   0
   3   1 -14   66.32   17.84   0
   3  -1 -14   64.36   12.76   0
   3  -1 -14   67.12   11.42   0
   1  -1 -14   -0.30   12.38   0
   1  -1 -14   -2.51   12.74   0
  20  -2 -14   80.01    9.18   0
  20   2 -14   68.56    6.81   0
 -20   2  14   81.34    7.42   0
 -20  -2  14   73.04   10.55   0
  18  -2 -14    7.63    8.42   0
  18   2 -14   21.32    9.08   0
 -18   2  14    5.22    9.77   0
 -18  -2  14   17.20   10.38   0
  16   2 -14   86.71    8.87   0
 -16   2  14   83.73    9.40   0
 -16  -2  14   78.08    9.99   0
  16  -2 -14  101.03    8.30   0
  14   2 -14  123.50    8.20   0
 -14   2  14  131.68    8.68   0
 -14  -2  14  129.13    9.32   0
  14  -2 -14  135.22    7.60   0
  12   2 -14  315.17    9.85   0
 -12   2  14  305.71    9.99   0
 -12  -2  14  338.04   10.65   0
  12  -2 -14  318.16    9.21   0
  10   2 -14  505.25   11.96   0
 -10   2  14  463.08   12.76   0
 -10  -2  14  464.00   13.58   0
  10  -2 -14  481.74   11.65   0
  10  -2 -14  457.26   10.38   0
  -8   2  14  466.65   11.61   0
   8   2 -14  477.21   13.97   0
   8  -2 -14  474.29   11.63   0
  -8  -2  14  458.66   13.77   0
   8  -2 -14  483.71   10.92   0
  -6   2  14  255.71   11.60   0
   6   2 -14  255.16   13.13   0
  -6  -2  14  234.32   11.91   0
   6  -2 -14  252.47   11.77   0
   6  -2 -14  257.74    9.32   0
   4  -2 -14   46.11   10.12   0
  -4   2  14   54.93   10.06   0
  -4  -2  14   48.06   12.12   0
   4   2 -14   54.40   16.00   0
   4   2 -14   47.68   14.27   0
   4  -2 -14   55.03    8.91   0
  -2   2  14   -1.65    9.29   0
   2  -2 -14   10.61    9.80   0
   2  -2 -14    8.61   10.51   0
   0  -2 -14   78.10   15.64   0
   0  -2 -14   53.89   11.90   0
 -19   3  14    5.16    9.53   0
  19   3 -14    6.90    9.05   0
 -19  -3  14   -9.06   10.28   0
  19  -3 -14   -3.10    8.51   0
 -17   3  14   42.78    9.58   0
  17   3 -14   40.93    9.36   0
 -17  -3  14   32.13   10.50   0
  17  -3 -14   46.79    8.73   0
 -15   3  14   59.86   10.14   0
  15   3 -14   56.56    9.79   0
 -15  -3  14   75.81   10.74   0
  15  -3 -14   69.06    8.97   0
  13  -3 -14  101.69    8.92   0
 -13   3  14  116.12    9.70   0
  13   3 -14  138.53    8.70   0
 -13  -3  14  141.37   10.25   0
  13  -3 -14  142.15    8.44   0
 -11   3  14    1.68    7.52   0
  11   3 -14    2.27    7.41   0
  11  -3 -14    4.66    6.50   0
 -11  -3  14    7.25    7.99   0
  11  -3 -14   14.85    7.62   0
   9  -3 -14   12.03    8.01   0
  -9   3  14   12.56    7.79   0
   9   3 -14   16.89    7.93   0
  -9  -3  14   15.60    8.07   0
   9  -3 -14   24.76    6.72   0
  -7   3  14   -1.01    9.44   0
   7  -3 -14    2.72    9.76   0
  -7  -3  14   -7.27   11.30   0
   7   3 -14   -6.07   12.26   0
   7  -3 -14    4.76    8.34   0
   5  -3 -14   17.12   12.01   0
  -5   3  14    9.72   11.67   0
  -5  -3  14   10.66   11.88   0
   5  -3 -14    9.45   10.32   0
   5   3 -14   11.89   13.25   0
  -3   3  14    5.99   11.81   0
   3  -3 -14    7.31   12.06   0
   3  -3 -14   17.65    8.53   0
   1  -3 -14   -9.63   12.42   0
   1  -3 -14    3.80   10.49   0
 -18   4  14    0.06    9.56   0
  18  -4 -14   29.76    9.45   0
  18   4 -14   -3.31    9.19   0
  18  -4 -14   -2.37    8.36   0
 -18  -4  14   13.71    9.89   0
 -16   4  14    3.61    9.63   0
  16   4 -14   12.59    9.51   0
  16  -4 -14   25.59    9.58   0
  16  -4 -14   21.45    6.08   0
 -16  -4  14    8.93   10.68   0
 -14   4  14  119.78    7.84   0
  14   4 -14  120.41   10.69   0
  14  -4 -14  131.74    9.21   0
 -14  -4  14  127.78   11.26   0
  14  -4 -14  109.10    7.78   0
  12  -4 -14  491.42   12.76   0
 -12   4  14  462.55   12.53   0
  12   4 -14  516.88   13.15   0
  12  -4 -14  574.57   11.62   0
 -12  -4  14  540.13   14.19   0
 -10   4  14  316.44   11.69   0
  10  -4 -14  333.97   10.59   0
  10   4 -14  312.26   12.53   0
  10  -4 -14  293.51   11.91   0
 -10  -4  14  352.29   12.73   0
  -8   4  14  171.30   11.04   0
   8  -4 -14  190.33   11.31   0
   8  -4 -14  182.89   10.26   0
  -8  -4  14  195.87   11.78   0
   8   4 -14  193.77   14.41   0
   6  -4 -14  196.22   11.25   0
   6   4 -14  202.45   15.13   0
  -6   4  14  198.91   11.20   0
   6  -4 -14  210.52   10.34   0
  -6  -4  14  192.05   13.38   0
  -4  -4  14  124.96   16.13   0
  -4   4  14  101.01   10.46   0
  -4  -4  14   89.56   14.61   0
   4  -4 -14   96.17    9.62   0
   4   4 -14   83.83   17.15   0
   4  -4 -14  105.82   10.58   0
  15  -5 -14    5.74    9.46   0
 -15   5  14   11.76    9.36   0
  15  -5 -14    3.73    8.64   0
  15   5 -14   14.53    9.55   0
 -15  -5  14    0.01   10.51   0
 -13   5  14   25.37    9.87   0
  13  -5 -14   54.48    8.77   0
  13   5 -14   48.82    9.91   0
  13  -5 -14   32.04    9.81   0
 -13  -5  14   69.71   10.78   0
 -11   5  14   55.29    9.76   0
  11  -5 -14   60.46    9.74   0
  11  -5 -14   60.53    8.85   0
  11   5 -14   51.14   10.52   0
 -11  -5  14   55.53   10.84   0
   9   5 -14   -2.55   12.52   0
  -9   5  14   -2.34    9.52   0
   9  -5 -14    9.97    9.48   0
   9  -5 -14   -7.32    8.41   0
  -9  -5  14    0.53   10.19   0
  -7   5  14  101.49   10.10   0
   7   5 -14  108.39   13.93   0
   7  -5 -14  118.83    9.40   0
  -7  -5  14  104.52   11.04   0
   7  -5 -14  107.73   10.16   0
  20   0 -15    1.46    8.55   0
 -20   0  15   -3.63    9.75   0
  18   0 -15  -10.57    8.75   0
 -18   0  15   -2.19    9.92   0
  16   0 -15    2.48    8.51   0
 -16   0  15    8.41    9.71   0
  14   0 -15    8.59    6.67   0
 -14   0  15   -1.89    7.71   0
  12   0 -15    0.43    8.27   0
 -12   0  15   -3.76    7.68   0
  10   0 -15   -5.28    6.93   0
 -10   0  15   -1.55    7.52   0
   8   0 -15    1.07    6.77   0
  -8   0  15    6.38    9.05   0
   8   0 -15   -2.69    9.55   0
   6   0 -15    3.30   10.87   0
  -6   0  15   -0.05   11.19   0
   6   0 -15    7.19   11.66   0
   4   0 -15   -1.81   11.50   0
   4   0 -15    1.13   11.34   0
  -4   0  15    2.36   10.25   0
   2   0 -15   -0.49   16.10   0
   2   0 -15   -2.39   15.91   0
  21  -1 -15  255.78   10.63   0
  21   1 -15  301.43   11.16   0
 -21   1  15  241.85   11.62   0
 -21  -1  15  245.37   12.14   0
  19  -1 -15  259.77    8.01   0
  19   1 -15  303.11   10.83   0
 -19   1  15  280.55   11.33   0
 -19  -1  15  296.96   11.77   0
  17  -1 -15    1.43    8.60   0
  17   1 -15    6.52    8.71   0
 -17   1  15  -13.54    9.73   0
 -17  -1  15   -6.67    9.98   0
  15  -1 -15   -3.65    8.41   0
  15   1 -15   10.31    8.72   0
 -15   1  15   -6.98    9.61   0
 -15  -1  15    5.50    9.91   0
  13  -1 -15   27.06    6.90   0
  13   1 -15   26.38    8.70   0
 -13   1  15   19.73    7.89   0
 -13  -1  15   32.16    7.93   0
  11   1 -15    6.70    8.64   0
 -11   1  15   11.86    7.52   0
 -11  -1  15    5.49    7.57   0
  11  -1 -15    5.41    6.81   0
   9  -1 -15   15.25    9.90   0
   9   1 -15   22.70    8.98   0
  -9   1  15   31.18    9.36   0
  -9  -1  15   24.42    7.58   0
   9  -1 -15   24.99    6.92   0
   7  -1 -15  667.79   16.48   0
   7   1 -15  662.82   17.38   0
  -7   1  15  666.83   16.44   0
  -7  -1  15  658.46   15.06   0
   7  -1 -15  684.62   13.86   0
   5   1 -15  193.97   15.49   0
  -5   1  15  192.63   11.26   0
   5  -1 -15  200.59   11.45   0
  -5  -1  15  188.63   13.14   0
   5   1 -15  189.02   14.61   0
   5  -1 -15  179.50   10.68   0
   3  -1 -15   88.62   12.23   0
  -3  -1  15  116.50   18.39   0
  -3   1  15   94.20   12.16   0
   3   1 -15   89.92   18.52   0
   3   1 -15   95.34   23.32   0
   3  -1 -15   97.81   15.03   0
  20  -2 -15   14.57    8.73   0
  20   2 -15   27.17    9.08   0
 -20   2  15    5.33    9.65   0
 -20  -2  15    8.20    7.18   0
  18  -2 -15    5.58    8.36   0
  18   2 -15   -4.99    8.85   0
 -18   2  15    3.60    9.41   0
 -18  -2  15   -1.83   10.03   0
  16   2 -15   96.98    9.64   0
 -16   2  15   93.88   10.16   0
 -16  -2  15   95.01   10.69   0
  16  -2 -15   80.83    9.13   0
  14   2 -15   78.09    9.50   0
 -14   2  15   64.48    9.92   0
 -14  -2  15   75.12   10.52   0
  14  -2 -15   61.88    8.91   0
  12  -2 -15   24.23    9.92   0
  12   2 -15   35.74    9.26   0
 -12   2  15   27.13    9.60   0
 -12  -2  15   38.68    9.96   0
  12  -2 -15   32.10    8.56   0
  10  -2 -15   24.99    9.92   0
 -10   2  15   29.93    9.72   0
  10   2 -15   23.99    9.24   0
 -10  -2  15   24.94    9.74   0
  10  -2 -15   41.25    8.39   0
   8  -2 -15    7.16    9.63   0
  -8   2  15   -4.05    9.49   0
   8   2 -15    5.42   11.64   0
  -8  -2  15   11.83    9.15   0
   8  -2 -15    3.32    8.59   0
  -6   2  15   -6.87    9.28   0
   6  -2 -15   -3.16    9.64   0
  -6  -2  15   -0.89   10.55   0
   6   2 -15   -3.23   12.39   0
   6  -2 -15    0.42   10.34   0
  -4   2  15   -6.82   11.31   0
  -4  -2  15   -0.93   13.69   0
   4   2 -15    3.04   16.97   0
   4  -2 -15  -11.09   11.91   0
   4  -2 -15   -9.18    8.53   0
   4   2 -15   -2.56   18.27   0
 -19   3  15   11.90    9.54   0
  19   3 -15    7.20    9.47   0
 -19  -3  15   29.43   10.32   0
  19  -3 -15   21.86    6.09   0
 -17   3  15  229.10   11.39   0
  17   3 -15  257.82   10.78   0
 -17  -3  15  235.03   12.33   0
  17  -3 -15  228.39   10.50   0
  15  -3 -15  125.10   10.50   0
 -15   3  15  103.28   10.36   0
  15   3 -15  106.14   10.34   0
 -15  -3  15  104.45   11.12   0
  15  -3 -15  138.83    9.15   0
 -13   3  15   18.42    9.51   0
  13  -3 -15   14.83    9.69   0
  13   3 -15    8.65    9.49   0
 -13  -3  15   24.17   10.14   0
  13  -3 -15   20.74    8.54   0
 -11   3  15   82.57   10.09   0
  11  -3 -15   89.65   10.07   0
  11   3 -15   76.38   12.46   0
 -11  -3  15   69.40   10.60   0
  11  -3 -15   77.45    9.04   0
  -9   3  15  546.69   13.11   0
   9   3 -15  604.40   17.12   0
  -9  -3  15  588.82   16.38   0
   9  -3 -15  603.86   12.58   0
   9  -3 -15  569.11   13.15   0
  -7   3  15  209.74   11.27   0
   7  -3 -15  233.55   11.32   0
  -7  -3  15  226.99   13.58   0
   7  -3 -15  227.26   10.53   0
   7   3 -15  230.17   13.32   0
   5   3 -15  268.91   20.41   0
  -5   3  15  243.72   13.65   0
  -5  -3  15  243.05   17.06   0
   5  -3 -15  266.17   11.16   0
   5  -3 -15  244.21   13.95   0
  16  -4 -15    7.40    9.43   0
 -16   4  15    9.63    9.34   0
  16   4 -15   -2.67    9.49   0
  16  -4 -15   -6.10    8.47   0
 -16  -4  15   -1.48   10.29   0
 -14   4  15   13.40    9.57   0
  14  -4 -15   26.05    9.57   0
  14   4 -15   41.38   11.81   0
  14  -4 -15   23.25    8.64   0
 -14  -4  15   22.73   10.34   0
  12  -4 -15   39.34    9.86   0
 -12   4  15   29.34    9.81   0
  12   4 -15   60.75   10.20   0
  12  -4 -15   59.87    8.61   0
 -12  -4  15   42.43   12.82   0
 -10   4  15   60.56    9.79   0
  10  -4 -15   43.86    9.96   0
  10  -4 -15   50.67    8.87   0
 -10  -4  15   63.84   10.56   0
  10   4 -15   62.46   10.45   0
  -8   4  15   23.66    9.58   0
   8  -4 -15   25.51    9.70   0
   8  -4 -15   36.67    8.85   0
  -8  -4  15   22.50   11.60   0
   8   4 -15   43.33   10.67   0
  -6   4  15    5.44   11.61   0
   6   4 -15   -3.47   13.11   0
  -6  -4  15    2.01   10.20   0
   6  -4 -15   -1.61    8.58   0
   6  -4 -15    3.68   11.71   0
  20   0 -16  114.95    9.97   0
 -20   0  16  116.25   10.64   0
  18   0 -16  588.40   12.74   0
 -18   0  16  555.47   13.35   0
  16   0 -16  460.90   11.71   0
 -16   0  16  416.65   12.08   0
  14   0 -16  123.76    9.67   0
 -14   0  16  122.96   10.64   0
  12   0 -16   24.32    8.82   0
 -12   0  16   22.43    9.58   0
  10   0 -16    6.24    8.79   0
 -10   0  16    1.49   11.53   0
   8   0 -16   31.01    9.08   0
   8   0 -16   33.30   12.00   0
  -8   0  16   28.98   11.43   0
   6   0 -16    9.53   11.27   0
  -6   0  16   10.55   10.92   0
   6   0 -16    7.32   11.59   0
  -4   0  16   83.01   13.52   0
   4   0 -16   66.37   13.22   0
   4   0 -16   78.55   14.73   0
  19  -1 -16   15.25    8.80   0
  19   1 -16    9.93    9.25   0
 -19   1  16   23.56    9.81   0
 -19  -1  16    4.77   10.30   0
  17  -1 -16   41.38    8.89   0
  17   1 -16   26.57    9.17   0
 -17   1  16   19.54    9.74   0
 -17  -1  16   19.17   10.13   0
  15  -1 -16   18.21    8.78   0
  15   1 -16   10.17    9.01   0
 -15   1  16   14.57    9.65   0
 -15  -1  16   21.73    9.88   0
  13  -1 -16   92.07    9.16   0
  13   1 -16   84.41    9.48   0
 -13   1  16   90.52    9.96   0
 -13  -1  16   75.87   10.22   0
  11  -1 -16   73.94    9.44   0
  11   1 -16   94.68    9.91   0
  11  -1 -16   85.65   10.49   0
 -11   1  16   89.67   10.10   0
 -11  -1  16   97.67   10.28   0
   9  -1 -16   11.13    8.80   0
   9   1 -16    8.91    9.33   0
  -9   1  16    9.79   11.39   0
  -9  -1  16   12.52   11.31   0
   9  -1 -16   15.21   11.72   0
   7  -1 -16   15.28    8.87   0
  -7   1  16   16.40    9.34   0
   7   1 -16    5.69   11.77   0
  -7  -1  16   13.59   10.88   0
   7   1 -16    6.11   11.74   0
   7  -1 -16   13.47    9.53   0
   5  -1 -16    9.88   10.88   0
   5  -1 -16   10.84   11.72   0
  -5   1  16    8.69   10.95   0
  -5  -1  16    8.15   11.68   0
   5   1 -16    4.45   13.52   0
   5   1 -16   15.75   14.33   0
  18  -2 -16  206.85    7.96   0
  18   2 -16  261.06   10.83   0
 -18   2  16  246.14   11.02   0
 -18  -2  16  244.69   11.86   0
  16   2 -16  340.68   11.84   0
 -16   2  16  321.19   11.92   0
 -16  -2  16  353.71   12.29   0
  16  -2 -16  359.35   10.84   0
  14   2 -16  186.67   10.52   0
 -14   2  16  162.03   10.68   0
 -14  -2  16  164.05   10.91   0
  14  -2 -16  173.16    9.90   0
  12   2 -16    4.94    9.26   0
 -12   2  16   12.75    9.30   0
 -12  -2  16   17.84   11.55   0
  12  -2 -16    5.73    9.48   0
  12  -2 -16    1.75    8.51   0
 -10   2  16   23.68    9.73   0
  10   2 -16   27.12   11.87   0
  10  -2 -16   38.53    9.86   0
 -10  -2  16   33.06   11.68   0
  10  -2 -16   33.73    8.85   0
  -8   2  16   46.62    9.73   0
  -8  -2  16   45.77   11.55   0
   8   2 -16   54.09   12.57   0
   8  -2 -16   59.43    9.91   0
   8  -2 -16   38.25    9.12   0
   6  -2 -16   99.07   10.64   0
   6   2 -16   93.18   14.79   0
  -6   2  16  114.01   10.46   0
  -6  -2  16  100.27   13.35   0
   6   2 -16  102.91   14.96   0
   6  -2 -16   98.19    9.93   0
  17  -3 -16   -3.21    9.73   0
 -17   3  16   -8.61    9.41   0
  17   3 -16    7.52    9.30   0
 -17  -3  16    1.27   10.04   0
  17  -3 -16   -3.42    8.56   0
  15  -3 -16    1.55    9.50   0
 -15   3  16    5.96    9.32   0
  15   3 -16  -16.59    9.43   0
 -15  -3  16   -0.86    9.99   0
  15  -3 -16    6.22    8.32   0
 -13   3  16   12.71    9.26   0
  13   3 -16    7.40    9.40   0
 -13  -3  16   14.90    9.66   0
  13  -3 -16   -0.18    8.48   0
  13  -3 -16   -1.81    6.78   0
  11  -3 -16   19.52    9.66   0
 -11   3  16   22.49    9.38   0
  11   3 -16   17.30    9.93   0
 -11  -3  16   22.79    9.79   0
  11  -3 -16   21.64    8.60   0
  -9   3  16   15.61    9.57   0
  -9  -3  16   17.75   11.35   0
   9  -3 -16   19.24    9.71   0
   9   3 -16   18.36   12.50   0
   9  -3 -16   15.01    8.76   0
   7  -3 -16   31.81    9.70   0
  -7   3  16   19.91    9.69   0
  -7  -3  16   31.77   10.75   0
   7  -3 -16   37.52    9.06   0
   7   3 -16   41.21   13.49   0
  18   0 -17   -5.18    8.52   0
 -18   0  17    8.18    9.38   0
  16   0 -17   -2.45    8.72   0
 -16   0  17   -7.19    9.43   0
  14   0 -17    2.81    8.67   0
 -14   0  17    8.31    9.30   0
  12   0 -17    3.42    8.79   0
 -12   0  17    5.47    9.34   0
  10   0 -17    2.43   11.48   0
  10   0 -17   -3.66   10.81   0
 -10   0  17   -3.86   11.40   0
   8   0 -17    2.70   11.18   0
  -8   0  17    3.12    9.01   0
   8   0 -17   -0.02    9.34   0
  17  -1 -17   48.86    9.39   0
  17   1 -17   74.67    9.38   0
 -17   1  17   59.73    9.74   0
 -17  -1  17   63.63   10.19   0
  15  -1 -17  526.25   12.40   0
  15   1 -17  555.66   13.01   0
 -15   1  17  537.55   12.93   0
 -15  -1  17  540.21   13.44   0
  13  -1 -17  310.01   11.47   0
  13   1 -17  325.09   12.06   0
 -13   1  17  273.88   11.80   0
 -13  -1  17  307.63   13.85   0
  11  -1 -17   83.58    9.67   0
  11   1 -17   96.31   12.09   0
 -11   1  17   65.90   10.22   0
 -11  -1  17   78.54   12.18   0
  11  -1 -17   68.32   10.26   0
   9  -1 -17   39.46    9.26   0
   9  -1 -17   35.50    9.73   0
   9   1 -17   39.19   10.01   0
  -9   1  17   49.55    9.68   0
  -9  -1  17   40.57   11.39   0
  16  -2 -17   19.56    8.62   0
  16   2 -17   21.26    9.24   0
 -16   2  17    0.93    9.55   0
 -16  -2  17    8.27    9.86   0
  14   2 -17    5.29    9.14   0
 -14   2  17   -4.21    9.35   0
  14  -2 -17    2.38    9.61   0
 -14  -2  17   -3.06    9.19   0
  14  -2 -17    0.76    8.45   0
  12  -2 -17   -3.66    9.62   0
 -12   2  17   29.33    9.09   0
  12   2 -17    7.81    9.31   0
 -12  -2  17   -1.11   11.46   0
  12  -2 -17    5.46    8.44   0
  10  -2 -17   61.09   11.70   0
 -10   2  17   45.41   11.74   0
  10   2 -17   50.40   10.49   0
 -10  -2  17   50.54   11.73   0
  10  -2 -17   43.14    9.18   0
;
_shelx_hkl_checksum     77263
_shelx_res_file
;
    neu.res created by SHELXL-2014/7
TITL Ni(NCS)2(2-Chlorpyridine)2(H2O)2, woe1735, C2/c T=200K
CELL  0.71073   19.5045    7.5486   14.9387    90.000   125.560    90.000
ZERR  4           0.0015    0.0005    0.0011     0.000     0.007     0.000
LATT   7
SYMM             - X ,              Y ,    0.50000 - Z
SFAC  C  H Cl  N Ni  O  S
UNIT  48 48   8  16   4   8   8
L.S. 10
ACTA
TEMP -73
BOND $H
HTAB
EQIV $1 -x, y+1, -z+1/2
HTAB C11 S1_$1
EQIV $2 -x, y, -z+1/2
HTAB C13 S1_$2
EQIV $3 x, y-1, z
HTAB C14 Cl1_$3
EQIV $4 x, -y+1, z+1/2
HTAB O1 S1_$4
EQIV $5 -x+1/2, -y+1/2, -z+1
HTAB O1 S1_$5
EQIV $6 -x+1/2, -y+3/2, -z+1
HTAB O1 Cl1_$6
WGHT    0.088700
EXTI    0.004613
FVAR       0.40113
NI1   5    0.250000    0.750000    0.500000    10.50000    0.03831    0.02048 =
         0.03752    0.00314    0.02673    0.00532
N1    4    0.218859    0.555065    0.389987    11.00000    0.04430    0.02984 =
         0.04340   -0.00077    0.02849    0.00601
C1    1    0.206256    0.443317    0.329059    11.00000    0.03500    0.02474 =
         0.04172    0.00767    0.02764    0.00522
S1    7    0.188358    0.282942    0.243392    11.00000    0.06127    0.02510 =
         0.05051   -0.00321    0.04151   -0.00299
N10   4    0.115533    0.777196    0.433356    11.00000    0.03881    0.03175 =
         0.04230    0.00177    0.02638    0.00397
C10   1    0.067009    0.920205    0.407491    11.00000    0.03590    0.03750 =
         0.03827    0.00367    0.02247    0.00873
C11   1   -0.015436    0.916272    0.373165    11.00000    0.03613    0.06360 =
         0.04332    0.00644    0.01907    0.01509
AFIX  43
H21   2   -0.046615    1.022734    0.356795    11.00000   -1.20000
AFIX   0
C12   1   -0.051989    0.752788    0.363023    11.00000    0.03435    0.08730 =
         0.04959   -0.00442    0.02178   -0.00073
AFIX  43
H22   2   -0.108811    0.744696    0.339494    11.00000   -1.20000
AFIX   0
C13   1   -0.003895    0.602667    0.387890    11.00000    0.04223    0.05747 =
         0.05374   -0.00778    0.02639   -0.01200
AFIX  43
H23   2   -0.027116    0.488784    0.381405    11.00000   -1.20000
AFIX   0
C14   1    0.078044    0.620053    0.422165    11.00000    0.04215    0.03713 =
         0.05119   -0.00542    0.02875   -0.00656
AFIX  43
H24   2    0.110416    0.515281    0.439065    11.00000   -1.20000
AFIX   0
CL1   3    0.110065    1.125518    0.415185    11.00000    0.05738    0.03083 =
         0.07701    0.01277    0.04380    0.01632
O1    6    0.260976    0.577503    0.613484    11.00000    0.07941    0.03670 =
         0.06609    0.02430    0.05967    0.02701
AFIX   3
H1O1  2    0.250637    0.593333    0.658805    11.00000   -1.50000
H2O1  2    0.275027    0.473024    0.626174    11.00000   -1.50000
AFIX   0
HKLF 4
REM  Ni(NCS)2(2-Chlorpyridine)2(H2O)2, woe1735, C2/c T=200K
REM R1 =  0.0492 for    1321 Fo > 4sig(Fo)  and  0.0573 for all    1568 data
REM    107 parameters refined using      0 restraints
END
WGHT      0.0887      0.0000
REM Instructions for potential hydrogen bonds
HTAB C11 S1_$1
HTAB C13 S1_$2
HTAB C14 N1
HTAB C14 Cl1_$3
HTAB O1 S1_$4
HTAB O1 S1_$5
HTAB O1 Cl1_$6
REM Highest difference peak  0.872,  deepest hole -0.865,  1-sigma level  0.129
Q1    1   0.2491  0.7920  0.4427  11.00000  0.05    0.87
Q2    1   0.1840  0.3367  0.1876  11.00000  0.05    0.55
Q3    1   0.1094  1.1552  0.4779  11.00000  0.05    0.52
Q4    1   0.1902  0.3132  0.3017  11.00000  0.05    0.49
Q5    1   0.1073  1.1577  0.3426  11.00000  0.05    0.35
Q6    1   0.1096  1.0575  0.3585  11.00000  0.05    0.31
Q7    1   0.0134  1.2512  0.3018  11.00000  0.05    0.31
Q8    1   0.0726  0.6655  0.5187  11.00000  0.05    0.30
Q9    1   0.0128  0.3125  0.3604  11.00000  0.05    0.29
Q10   1  -0.0135  0.3875  0.2952  11.00000  0.05    0.28
Q11   1   0.0701  0.8370  0.5243  11.00000  0.05    0.28
Q12   1   0.2508  0.5230  0.2623  11.00000  0.05    0.27
Q13   1   0.2210  0.4447  0.2682  11.00000  0.05    0.25
Q14   1   0.2562  0.1580  0.2646  11.00000  0.05    0.24
Q15   1  -0.1231  0.8770  0.3000  11.00000  0.05    0.24
Q16   1   0.2237  0.3867  0.6549  11.00000  0.05    0.24
Q17   1   0.0993  0.3888  0.4109  11.00000  0.05    0.24
Q18   1  -0.1375  0.7778  0.2387  11.00000  0.05    0.23
Q19   1   0.0006  0.4979  0.3288  11.00000  0.05    0.23
Q20   1  -0.1481  0.6228  0.3069  11.00000  0.05    0.23
;
_shelx_res_checksum     34189
