# Supplementary material for: Crystal structure of di­aqua­bis­(2-chloro­pyridine-κN)bis­(thio­cyanato-κN)nickel(II)
Source: Acta Crystallogr E Crystallogr Commun. 2016 Sep 30;72(Pt 10):1492–4. doi: 10.1107/S2056989016015218 (PMC5050783; doi:10.1107/S2056989016015218)
Supplement: Supplementary file 2 [file e-72-01492-Isup2.hkl]

data_I                                                                          
_shelx_title ' Ni(NCS)2(2-Chlorpyridine)2(H2O)2, woe1735, C2/c T=200K'          
_shelx_refln_list_code          4                                               
_shelx_F_calc_maximum      249.83                                               
_exptl_crystal_F_000       888.00                                               
_reflns_d_resolution_high  0.8394                                               
                                                                                
loop_                                                                           
 _space_group_symop_operation_xyz                                               
 'x, y, z'                                                                      
 '-x, y, -z+1/2'                                                                
 'x+1/2, y+1/2, z'                                                              
 '-x+1/2, y+1/2, -z+1/2'                                                        
 '-x, -y, -z'                                                                   
 'x, -y, z-1/2'                                                                 
 '-x+1/2, -y+1/2, -z'                                                           
 'x+1/2, -y+1/2, z-1/2'                                                         
                                                                                
_cell_length_a    19.5045                                                       
_cell_length_b     7.5486                                                       
_cell_length_c    14.9387                                                       
_cell_angle_alpha  90.000                                                       
_cell_angle_beta  125.560                                                       
_cell_angle_gamma  90.000                                                       
                                                                                
_shelx_F_squared_multiplier     1.000                                           
                                                                                
loop_                                                                           
 _refln_index_h                                                                 
 _refln_index_k                                                                 
 _refln_index_l                                                                 
 _refln_F_squared_calc                                                          
 _refln_F_squared_meas                                                          
 _refln_F_squared_sigma                                                         
 _refln_observed_status                                                         
   4   0   0      13629.18      21853.19       187.14 o                         
   6   0   0      22467.62      34318.56      1673.52 o                         
   8   0   0       6037.84       9155.47       411.39 o                         
  10   0   0       1312.69       2148.32        59.58 o                         
  12   0   0        437.71        608.02        57.78 o                         
  14   0   0       2467.32       3662.39       515.33 o                         
  16   0   0       2952.05       2978.75       337.42 o                         
  18   0   0          3.01         22.30        43.41 o                         
   1   1   0       2974.85       2651.45       124.60 o                         
   3   1   0        736.57        946.60        78.99 o                         
   5   1   0      14679.44      20855.71       466.38 o                         
   7   1   0       1163.37       1604.77        66.46 o                         
   9   1   0        171.67        211.27        31.96 o                         
  11   1   0         21.55         43.14        31.94 o                         
  13   1   0        255.09        319.61        31.59 o                         
  15   1   0        334.92        381.54        43.44 o                         
  17   1   0        260.61        262.15        35.49 o                         
   0   2   0      12208.21      10639.34       419.88 o                         
   2   2   0       8415.37       7359.81       160.13 o                         
   4   2   0        326.74        397.60        30.35 o                         
   6   2   0        577.52        717.70        36.08 o                         
   8   2   0        233.60        314.34        38.51 o                         
  10   2   0       1505.91       2003.84       120.61 o                         
  12   2   0        431.46        572.30        45.29 o                         
  14   2   0       4317.41       5071.95       592.43 o                         
  16   2   0       2210.41       2769.85       379.74 o                         
  18   2   0        356.93        267.51        36.75 o                         
   1   3   0        769.76        779.68        25.76 o                         
   3   3   0        580.14        594.19        25.82 o                         
   5   3   0       4853.59       5943.11       238.04 o                         
   7   3   0        240.10        289.63        28.76 o                         
   9   3   0       3556.71       4540.76        84.99 o                         
  11   3   0        849.41       1061.04        59.08 o                         
  13   3   0        428.59        456.28        48.64 o                         
  15   3   0        127.45        111.03        25.15 o                         
  17   3   0         11.26          0.58        28.94 o                         
   0   4   0       1456.55       1153.62        46.54 o                         
   2   4   0      16940.04      17421.07       428.32 o                         
   4   4   0       8989.92       9373.16       693.23 o                         
   6   4   0         90.31        114.53        25.71 o                         
   8   4   0        118.28        128.78        26.18 o                         
  10   4   0       3227.25       3671.91       264.49 o                         
  12   4   0        335.59        346.76        26.73 o                         
  14   4   0        708.60        656.80        38.30 o                         
  16   4   0        705.40        813.58        49.26 o                         
   1   5   0       1518.13       1371.68        53.69 o                         
   3   5   0       2749.75       2561.26        80.62 o                         
   5   5   0        349.36        331.94        20.22 o                         
   7   5   0        780.81        720.88        25.74 o                         
   9   5   0         43.58         70.87        20.39 o                         
  11   5   0        280.99        261.11        20.82 o                         
  13   5   0        440.10        463.11        40.17 o                         
  15   5   0        162.99        166.24        25.03 o                         
   0   6   0      16114.09      17444.20       681.63 o                         
   2   6   0       3443.60       3392.77       145.74 o                         
   4   6   0       5385.15       5251.48       161.82 o                         
   6   6   0       2918.08       2869.32        41.39 o                         
   8   6   0        678.24        624.43        29.60 o                         
  10   6   0        244.88        241.63        18.87 o                         
  12   6   0       1054.08        960.56        47.20 o                         
  14   6   0        271.29        231.55        24.38 o                         
   1   7   0        299.48        340.41        19.81 o                         
   3   7   0       3349.04       3247.48        99.52 o                         
   5   7   0       1042.52       1036.02        65.46 o                         
   7   7   0        121.28        142.38        19.55 o                         
   9   7   0        261.43        269.78        25.82 o                         
  11   7   0        103.60        112.81        25.77 o                         
   0   8   0       1979.53       2215.22       123.49 o                         
   2   8   0         19.01         63.81        24.07 o                         
   4   8   0        102.41         89.25        23.66 o                         
   6   8   0       1583.01       1778.18        50.98 o                         
   8   8   0       1588.01       1518.19        41.70 o                         
 -19   1   1         78.49         34.14        37.57 o                         
 -17   1   1       1208.72       1308.40        89.43 o                         
 -15   1   1        645.67        800.68        43.38 o                         
 -13   1   1       6329.15       8200.71       386.58 o                         
 -11   1   1      16999.84      25406.78       859.27 o                         
  -9   1   1       3501.91       4509.23       368.36 o                         
  -7   1   1       5320.19       6427.34       541.77 o                         
  -5   1   1       2856.19       3008.77       233.30 o                         
  -3   1   1         65.13         59.96        38.20 o                         
  -1   1   1      23349.20      19639.10       646.34 o                         
   1   1   1       9780.34       9754.32       740.91 o                         
   5   1   1      20648.60      28785.86      1920.16 o                         
   7   1   1       7403.25      11461.97       227.13 o                         
   9   1   1       1705.16       2310.93        97.20 o                         
  11   1   1        846.81       1096.20        95.74 o                         
  13   1   1         88.23         90.13        31.12 o                         
  15   1   1        233.52        234.17        40.20 o                         
  17   1   1        527.43        707.91        95.97 o                         
 -18   2   1        158.10        123.47        34.29 o                         
 -16   2   1        447.19        497.19        76.52 o                         
 -14   2   1         26.48         12.36        27.09 o                         
 -12   2   1       1077.20       1279.09       105.51 o                         
 -10   2   1       1473.94       1906.36        96.68 o                         
  -8   2   1         47.90         78.44        30.10 o                         
  -6   2   1       6326.32       6850.51       365.61 o                         
  -4   2   1        815.70        838.53        34.84 o                         
  -2   2   1      23786.53      22253.78       840.65 o                         
   0   2   1        559.45        531.89        27.02 o                         
   2   2   1        372.06        407.52        28.50 o                         
   4   2   1       7468.23       8659.68       692.61 o                         
   6   2   1        269.04        277.32        30.73 o                         
   8   2   1       4557.59       5842.71       472.14 o                         
  10   2   1         41.10         33.33        31.66 o                         
  12   2   1        666.39        806.60        94.10 o                         
  14   2   1         52.18         59.79        31.76 o                         
  16   2   1          3.14          4.33        37.38 o                         
 -17   3   1         92.41         89.06        32.31 o                         
 -15   3   1       2827.36       2922.93       329.78 o                         
 -13   3   1       1926.29       2396.81       102.11 o                         
 -11   3   1         91.85        101.50        27.22 o                         
  -9   3   1       5161.97       5908.65       273.61 o                         
  -7   3   1       5330.43       6735.52       306.72 o                         
  -5   3   1      12172.71      15564.00       964.19 o                         
  -3   3   1         71.53         -8.76        82.83 o                         
  -1   3   1       2518.31       2065.05        49.83 o                         
   1   3   1       8921.47      10107.98       318.42 o                         
   3   3   1       1353.20       1197.18        27.44 o                         
   5   3   1       8073.88       8772.51       393.57 o                         
   7   3   1       9177.74      11702.65       548.31 o                         
   9   3   1       1625.86       1801.89        91.46 o                         
  11   3   1       1381.68       1640.20        91.05 o                         
  13   3   1       3995.37       4047.16       298.77 o                         
  15   3   1        374.86        470.56        33.24 o                         
  17   3   1        238.30        235.07        33.33 o                         
 -16   4   1         25.39         35.87        27.56 o                         
 -14   4   1         31.96         54.41        24.23 o                         
 -12   4   1        219.36        220.59        23.84 o                         
 -10   4   1       1375.93       1544.44       118.40 o                         
  -8   4   1       1220.04       1325.15        64.41 o                         
  -6   4   1        417.51        365.81        27.93 o                         
  -4   4   1        370.85        430.77        22.66 o                         
  -2   4   1        389.14        357.12        19.86 o                         
   0   4   1        665.84        610.53        23.61 o                         
   2   4   1        593.86        708.78        35.42 o                         
   4   4   1        380.66        419.32        22.42 o                         
   6   4   1       1485.83       1600.23        40.89 o                         
   8   4   1        584.71        576.23        27.50 o                         
  10   4   1        135.94        114.44        25.50 o                         
  12   4   1        187.48        194.26        23.15 o                         
  14   4   1        333.81        416.37        32.38 o                         
  16   4   1          8.68         29.76        33.20 o                         
 -15   5   1       2283.84       2170.59       173.80 o                         
 -13   5   1       1558.90       1477.07       109.90 o                         
 -11   5   1       1113.00       1089.90       105.54 o                         
  -9   5   1       5794.54       5310.96       124.92 o                         
  -7   5   1       6509.41       6238.15       202.04 o                         
  -5   5   1         12.64          8.47        19.14 o                         
  -3   5   1        508.75        494.72        22.23 o                         
  -1   5   1      14950.23      14658.32       487.50 o                         
   1   5   1       7828.95       7458.54       252.26 o                         
   3   5   1       3548.32       3426.55       105.06 o                         
   5   5   1       6936.51       6916.28       232.53 o                         
   7   5   1       9565.67       9899.20       436.11 o                         
   9   5   1        870.32        882.80        44.91 o                         
  11   5   1         23.99         -9.51        19.28 o                         
  13   5   1        492.74        469.49        27.34 o                         
 -14   6   1        818.71        806.72        58.24 o                         
 -12   6   1        516.20        544.62        44.90 o                         
 -10   6   1       1873.73       1704.88        38.52 o                         
  -8   6   1       1565.69       1373.37        49.74 o                         
  -6   6   1        931.32        900.65        39.87 o                         
  -4   6   1         79.81         80.78        20.14 o                         
  -2   6   1        883.83        834.15        31.95 o                         
   0   6   1       6580.26       6467.02       213.68 o                         
   2   6   1       4837.78       4925.12       181.44 o                         
   4   6   1       2416.32       2356.80       117.48 o                         
   6   6   1       2609.96       2541.27        56.41 o                         
   8   6   1         10.29      12262.00      4859.90 o                         
  10   6   1        751.62        726.64        29.45 o                         
  12   6   1        517.96        443.27        25.64 o                         
 -11   7   1       2145.03       2102.37        58.26 o                         
  -9   7   1        433.67        462.27        25.61 o                         
  -7   7   1        456.85        419.20        20.61 o                         
  -5   7   1       2621.05       2676.78        80.28 o                         
  -3   7   1       1466.04       1475.74        73.41 o                         
  -1   7   1       1051.01       1032.26        51.89 o                         
   1   7   1        828.41        797.02        52.81 o                         
   3   7   1       3705.77       3694.04       146.45 o                         
   5   7   1        609.91        572.06        23.33 o                         
   7   7   1        364.49        399.89        27.50 o                         
   9   7   1        901.30        967.30        53.95 o                         
  11   7   1        765.20        606.37        38.36 o                         
  -8   8   1        389.12        343.49        23.56 o                         
  -6   8   1         75.81         79.45        26.51 o                         
  -4   8   1          0.21         37.12        20.13 o                         
  -2   8   1        267.77        296.35        23.69 o                         
   0   8   1       1535.64       1697.38        51.32 o                         
   2   8   1       1087.79       1180.01        57.31 o                         
   4   8   1          0.66         -3.65        23.58 o                         
   6   8   1        485.76        476.39        24.62 o                         
 -20   0   2         11.81         -6.92        42.96 o                         
 -18   0   2         12.70          3.66        42.97 o                         
 -16   0   2       1375.21       1470.24       148.93 o                         
 -14   0   2        871.98       1278.01        83.42 o                         
 -12   0   2       3320.79       4355.19       437.73 o                         
 -10   0   2      14805.90      17623.41      1022.90 o                         
  -6   0   2      25044.03      34807.91       641.34 o                         
  -4   0   2       1266.54        927.78        59.66 o                         
  -2   0   2      32721.97      26499.01       527.24 o                         
   0   0   2      13264.43      10214.33       210.32 o                         
   4   0   2         15.09         52.50        61.19 o                         
   6   0   2      36315.14      62227.04      4734.06 o                         
   8   0   2        472.68        443.38        63.76 o                         
  10   0   2        929.09       1368.18       216.26 o                         
  12   0   2       1172.39       1327.34       273.41 o                         
  14   0   2        785.07        704.59       142.87 o                         
  16   0   2          8.33          1.37        54.93 o                         
 -19   1   2          3.72         -9.57        35.18 o                         
 -17   1   2         82.13         69.74        26.64 o                         
 -15   1   2       1637.34       1808.42       134.85 o                         
 -13   1   2       2476.74       3210.94       195.97 o                         
 -11   1   2        511.31        693.60        47.46 o                         
  -9   1   2        128.92        117.60        30.74 o                         
  -7   1   2       5870.43       7110.86       204.61 o                         
  -5   1   2         11.22        -39.60        39.60 o                         
  -3   1   2      13721.95      12536.83       415.15 o                         
  -1   1   2          0.13          8.29        30.99 o                         
   1   1   2       3933.34       3692.00       274.38 o                         
   3   1   2         51.90         75.44        38.89 o                         
   5   1   2         53.98         81.85        38.07 o                         
   7   1   2       3845.75       4972.09       418.21 o                         
   9   1   2        490.68        613.40        83.15 o                         
  11   1   2          7.47         -8.16        33.59 o                         
  13   1   2         10.97         13.26        31.57 o                         
  15   1   2        476.09        516.21        50.94 o                         
  17   1   2          0.04        -24.30        40.03 o                         
 -18   2   2        391.70        409.25        37.64 o                         
 -16   2   2        155.52        112.63        26.88 o                         
 -14   2   2        838.72        938.58        86.71 o                         
 -12   2   2         53.60         88.55        27.91 o                         
 -10   2   2       7994.44       9371.88       719.35 o                         
  -8   2   2      10323.52      12384.34       691.99 o                         
  -6   2   2       1394.97       1219.92        84.89 o                         
  -4   2   2       1853.88       1543.79       100.86 o                         
  -2   2   2         28.55         24.76        29.87 o                         
   0   2   2        282.43        344.13        36.77 o                         
   2   2   2       4730.83       4690.43       278.12 o                         
   4   2   2       4781.11       5638.01       211.96 o                         
   6   2   2      22545.00      28014.29      2400.07 o                         
   8   2   2      15099.70      18959.44      1321.71 o                         
  10   2   2       2191.74       2512.50       154.98 o                         
  12   2   2       1789.88       1848.72       276.39 o                         
  14   2   2        173.85        149.87        31.38 o                         
  16   2   2         78.42         72.97        41.65 o                         
 -19   3   2        116.59        146.09        33.98 o                         
 -17   3   2        604.20        685.17        92.24 o                         
 -15   3   2        198.94        200.84        24.11 o                         
 -13   3   2       1095.32       1361.04        83.61 o                         
 -11   3   2       1014.09       1081.03        58.08 o                         
  -9   3   2        211.41        229.78        26.50 o                         
  -7   3   2       1767.35       2162.10       149.04 o                         
  -5   3   2       1100.76       1145.39        70.96 o                         
  -3   3   2       7950.97       7986.29       202.97 o                         
  -1   3   2        334.29        350.61        24.45 o                         
   1   3   2       8587.48       8897.47       330.03 o                         
   3   3   2        925.86       1238.27        28.10 o                         
   5   3   2        377.39        396.20        27.66 o                         
   7   3   2        444.53        512.76        27.36 o                         
   9   3   2         67.40         85.49        27.56 o                         
  11   3   2       2228.89       2231.04       167.98 o                         
  13   3   2        701.72        671.71        45.66 o                         
  15   3   2         52.89         61.55        31.35 o                         
 -18   4   2        300.07        303.92        30.64 o                         
 -16   4   2        108.34        119.51        27.32 o                         
 -14   4   2        753.10        722.25        57.68 o                         
 -12   4   2       1983.97       2015.53        67.63 o                         
 -10   4   2       6845.76       7410.58       363.12 o                         
  -8   4   2       2542.86       3032.63       205.47 o                         
  -6   4   2       7590.53       6919.11       199.60 o                         
  -4   4   2      16881.29      16258.96       304.89 o                         
  -2   4   2        264.81        222.39        21.97 o                         
   0   4   2         77.40         83.17        20.41 o                         
   2   4   2      12841.04      13902.46       787.41 o                         
   4   4   2       1465.53       1211.63        25.38 o                         
   6   4   2       1686.57       1745.64        41.64 o                         
   8   4   2       7940.28       9048.25       526.07 o                         
  10   4   2       2709.74       2612.11       132.89 o                         
  12   4   2        715.71        621.47        47.27 o                         
  14   4   2         33.30         20.81        28.22 o                         
 -17   5   2        141.54         94.17        27.30 o                         
 -15   5   2         13.01         35.02        27.90 o                         
 -13   5   2        127.53         92.85        22.67 o                         
 -11   5   2        700.89        654.02        40.67 o                         
  -9   5   2        412.29        418.78        25.91 o                         
  -7   5   2       1733.36       1844.44        70.08 o                         
  -5   5   2       3156.83       3072.29        85.94 o                         
  -3   5   2        594.99        581.07        22.56 o                         
  -1   5   2       1229.31       1169.78        44.56 o                         
   1   5   2         80.72         85.95        22.14 o                         
   3   5   2       1899.77       1923.31        64.21 o                         
   5   5   2        704.97        662.15        26.06 o                         
   7   5   2        446.45        435.00        22.92 o                         
   9   5   2        145.65        144.69        21.54 o                         
  11   5   2        319.51        370.87        27.85 o                         
  13   5   2        184.20        163.11        28.26 o                         
 -14   6   2        844.53        734.93        30.68 o                         
 -12   6   2       2308.97       2202.05        76.01 o                         
 -10   6   2       1566.44       1567.85        53.98 o                         
  -8   6   2       6473.40       6069.92       160.99 o                         
  -6   6   2       5166.39       5261.01       144.26 o                         
  -4   6   2       2503.27       2510.91        73.75 o                         
  -2   6   2       2206.62       2244.20        61.18 o                         
   0   6   2       1455.95       1467.33        43.15 o                         
   2   6   2        289.27        310.25        22.07 o                         
   4   6   2       1427.55       1441.33        59.93 o                         
   6   6   2       1650.78       1656.76        84.04 o                         
   8   6   2        234.52        240.18        23.09 o                         
  10   6   2       1161.24       1064.15        75.08 o                         
  12   6   2        440.76        400.17        28.23 o                         
 -13   7   2        333.57        285.68        24.62 o                         
 -11   7   2       3115.33       3028.35       107.28 o                         
  -9   7   2        290.80        317.39        30.86 o                         
  -7   7   2        631.98        609.11        26.25 o                         
  -5   7   2        559.33        600.15        30.40 o                         
  -3   7   2        655.69        682.48        49.33 o                         
  -1   7   2        376.62        344.77        26.23 o                         
   1   7   2         32.44         10.76        19.47 o                         
   3   7   2        954.92        933.80        35.38 o                         
   5   7   2       1828.07       1663.28        73.16 o                         
   7   7   2        134.57        149.07        26.51 o                         
   9   7   2        329.97        362.85        28.02 o                         
  -8   8   2       1396.46       1353.95        28.40 o                         
  -6   8   2          6.34         10.89        25.90 o                         
  -4   8   2         10.68         -9.77        20.14 o                         
  -2   8   2       2568.44       2921.17        95.10 o                         
   0   8   2       2536.56       2868.51        85.93 o                         
   2   8   2         95.88        108.87        22.60 o                         
   4   8   2        835.69        909.53        29.77 o                         
   6   8   2       3124.11       3112.23        81.03 o                         
 -19   1   3       1492.28       1773.32       194.74 o                         
 -17   1   3       1188.23       1368.50       100.15 o                         
 -15   1   3         78.42        162.19        27.11 o                         
 -13   1   3       1667.35       2060.31        39.96 o                         
 -11   1   3        220.18        233.35        29.35 o                         
  -9   1   3       1608.24       1754.77       105.57 o                         
  -7   1   3      18947.39      20515.83      1436.96 o                         
  -5   1   3      59625.95      63714.97      1383.72 o                         
  -3   1   3       6024.98       5159.21       227.25 o                         
  -1   1   3      38479.36      35988.71       742.39 o                         
   1   1   3         37.43         17.86        38.41 o                         
   3   1   3         17.99          8.99        41.14 o                         
   5   1   3         55.19        183.17        58.95 o                         
   7   1   3        115.82        118.41        40.13 o                         
   9   1   3       4785.69       6455.97       705.24 o                         
  11   1   3       1780.78       2183.20       213.98 o                         
  13   1   3        476.93        468.92        59.60 o                         
  15   1   3       1188.83       1002.80       123.79 o                         
 -20   2   3         10.63         15.88        31.53 o                         
 -18   2   3        150.37        164.37        33.91 o                         
 -16   2   3          9.93         37.96        24.43 o                         
 -14   2   3        713.95        856.56        83.72 o                         
 -12   2   3        797.48        866.62        31.34 o                         
 -10   2   3       7720.41       9697.00       590.31 o                         
  -8   2   3         74.79        106.25        30.27 o                         
  -6   2   3        117.55        105.76        29.45 o                         
  -4   2   3      10213.34       9091.08       266.71 o                         
  -2   2   3         72.06         35.01        24.61 o                         
   0   2   3      13692.40      13272.45       664.01 o                         
   2   2   3          0.39          2.65        26.68 o                         
   4   2   3       2472.69       2610.94       204.72 o                         
   6   2   3        137.12        143.55        28.53 o                         
   8   2   3        337.19        321.07        28.35 o                         
  10   2   3       2165.09       2483.38       135.06 o                         
  12   2   3          6.78         10.86        29.02 o                         
  14   2   3         57.57         98.65        30.78 o                         
 -19   3   3         89.91         88.73        30.00 o                         
 -17   3   3        691.89        763.08        45.52 o                         
 -15   3   3       4018.72       4347.15       431.30 o                         
 -13   3   3       3561.57       3977.46       323.31 o                         
 -11   3   3       1555.77       1612.37       130.38 o                         
  -9   3   3       7763.05       9058.34       603.52 o                         
  -7   3   3       6680.66       5970.82       411.64 o                         
  -5   3   3       3634.89       3432.12       171.02 o                         
  -3   3   3      34131.82      32903.48       986.27 o                         
  -1   3   3      13362.69      13436.90       488.35 o                         
   1   3   3       4518.35       5104.86       255.50 o                         
   3   3   3        344.61        440.26        25.28 o                         
   5   3   3      11169.52      12877.70       766.13 o                         
   7   3   3       4959.64       5126.77       319.65 o                         
   9   3   3       1810.86       1946.10       100.89 o                         
  11   3   3       3685.79       3795.52       132.03 o                         
  13   3   3       3727.09       4264.42       297.71 o                         
  15   3   3        244.10        203.98        35.29 o                         
 -18   4   3         97.42         85.21        28.39 o                         
 -16   4   3        733.92        856.89        76.89 o                         
 -14   4   3          0.13          6.63        23.07 o                         
 -12   4   3        103.26        114.04        24.12 o                         
 -10   4   3          0.24        -15.39        24.68 o                         
  -8   4   3        758.02        848.10        35.41 o                         
  -6   4   3         74.87         66.44        22.34 o                         
  -4   4   3       1099.22       1133.28        34.28 o                         
  -2   4   3       1811.81       1758.63        67.74 o                         
   0   4   3       2215.77       2254.00       103.36 o                         
   2   4   3        206.97        177.34        19.88 o                         
   4   4   3          3.56         -1.90        26.26 o                         
   6   4   3        405.65        419.89        41.25 o                         
   8   4   3        792.51        811.09        72.70 o                         
  10   4   3        125.23        129.88        24.49 o                         
  12   4   3         57.97         81.55        29.46 o                         
  14   4   3        223.75        216.76        31.25 o                         
 -17   5   3       1579.22       1423.79        71.51 o                         
 -15   5   3        703.57        730.28        91.87 o                         
 -13   5   3        123.51        102.88        22.49 o                         
 -11   5   3        609.30        644.08        26.55 o                         
  -9   5   3       6669.36       6741.54       285.80 o                         
  -7   5   3       3256.71       3151.24        50.38 o                         
  -5   5   3       2668.37       2660.26       115.15 o                         
  -3   5   3      10031.11      11171.25       349.06 o                         
  -1   5   3      13450.54      13963.65       452.50 o                         
   1   5   3         35.06         46.00        21.95 o                         
   3   5   3         39.33         33.45        23.66 o                         
   5   5   3       1756.60       1766.37        77.15 o                         
   7   5   3        522.18        553.72        25.75 o                         
   9   5   3          4.39         26.79        22.39 o                         
  11   5   3        297.99        353.27        30.15 o                         
  13   5   3        871.98        715.89        35.34 o                         
 -14   6   3        157.26        168.18        27.21 o                         
 -12   6   3         33.06         19.62        21.19 o                         
 -10   6   3          9.47         -8.14        20.28 o                         
  -8   6   3       5449.98       5275.32       166.37 o                         
  -6   6   3       3575.12       3629.47       133.40 o                         
  -4   6   3       2747.82       2707.24        74.37 o                         
  -2   6   3       3497.83       3382.71       108.73 o                         
   0   6   3        267.98        252.13        21.76 o                         
   2   6   3       2112.92       2056.71        92.15 o                         
   4   6   3       1804.77       1707.14        71.18 o                         
   6   6   3       1413.07       1303.17        36.23 o                         
   8   6   3       1725.89       1769.86        98.29 o                         
  10   6   3         59.10         25.42        28.47 o                         
 -13   7   3       1670.85       1516.80        40.62 o                         
 -11   7   3        992.41        993.82        33.85 o                         
  -9   7   3        287.70        305.26        24.59 o                         
  -7   7   3       1335.26       1289.57        39.80 o                         
  -5   7   3       3658.71       3588.83       102.70 o                         
  -3   7   3        178.74        187.31        18.58 o                         
  -1   7   3       1326.80       1277.06        53.21 o                         
   1   7   3       1258.86       1222.55        50.19 o                         
   3   7   3       1174.37       1142.18        43.76 o                         
   5   7   3        162.40        193.65        28.75 o                         
   7   7   3        583.82        610.89        34.39 o                         
   9   7   3       1259.60       1094.24        32.28 o                         
 -10   8   3        594.49        582.47        40.29 o                         
  -8   8   3       1283.26       1317.53        54.26 o                         
  -6   8   3        700.25        754.13        38.76 o                         
  -4   8   3         31.25         25.30        23.91 o                         
  -2   8   3        555.60        646.64        32.76 o                         
   0   8   3        237.48        278.95        23.72 o                         
   2   8   3         88.21         85.61        24.89 o                         
   4   8   3         41.70         48.87        22.19 o                         
 -20   0   4         11.42         18.38        42.16 o                         
 -18   0   4       7623.08       7641.32       290.58 o                         
 -16   0   4       8224.87      11502.24        82.82 o                         
 -14   0   4       3960.39       5432.37        93.51 o                         
 -12   0   4        715.92        930.44        68.58 o                         
 -10   0   4       5632.99       7578.64       678.98 o                         
  -8   0   4        749.32        635.36        52.01 o                         
  -6   0   4      16602.96      14775.92      1268.84 o                         
  -4   0   4      12194.33       9918.47       130.21 o                         
   0   0   4      10414.45       9303.51       257.35 o                         
   2   0   4        207.37        202.65        53.69 o                         
   4   0   4       5621.69       5334.67       279.89 o                         
   6   0   4       1129.45       1401.90        88.73 o                         
   8   0   4       1629.96       1886.46       206.19 o                         
  10   0   4        500.59        695.49       175.73 o                         
  12   0   4       1262.96       1537.63       453.04 o                         
  14   0   4       1382.52       1520.71       211.70 o                         
 -21   1   4        367.08        259.33        33.44 o                         
 -19   1   4         10.44         83.42        31.25 o                         
 -17   1   4         76.85         77.85        24.95 o                         
 -15   1   4       1324.53       1658.88        33.83 o                         
 -13   1   4        324.69        335.31        35.92 o                         
 -11   1   4       2188.00       2458.24       192.57 o                         
  -9   1   4          2.12         27.33        29.03 o                         
  -7   1   4       1335.45       1318.89        36.56 o                         
  -5   1   4       2413.67       1996.68        77.37 o                         
  -3   1   4        733.09        621.48        39.30 o                         
  -1   1   4       8896.93       7664.45       124.92 o                         
   1   1   4         76.89         77.81        34.14 o                         
   3   1   4       1115.35       1210.52       169.74 o                         
   5   1   4        501.45        575.01        43.01 o                         
   7   1   4        431.63        432.07        39.04 o                         
   9   1   4          1.76         -6.81        33.58 o                         
  11   1   4         96.15         80.15        30.94 o                         
  13   1   4         41.52         59.59        38.46 o                         
  15   1   4          4.57          0.51        34.83 o                         
 -20   2   4        163.29        142.09        30.22 o                         
 -18   2   4       1756.71       1906.24       230.03 o                         
 -16   2   4       3223.07       4057.42       128.57 o                         
 -14   2   4        579.26        692.82        29.59 o                         
 -12   2   4       1693.08       2145.24        77.51 o                         
 -10   2   4        662.51        587.16        60.43 o                         
  -8   2   4       2165.40       2158.42       119.51 o                         
  -6   2   4        975.23        862.31        53.84 o                         
  -4   2   4      30094.82      28108.83       658.65 o                         
  -2   2   4      48961.30      49554.76      1013.21 o                         
   0   2   4      43644.49      49649.86      2659.81 o                         
   2   2   4      12468.56      12470.37       400.88 o                         
   4   2   4       7139.34       6815.40       189.08 o                         
   6   2   4       1294.87       1417.98       140.41 o                         
   8   2   4        438.14        406.10        36.74 o                         
  10   2   4         40.76         29.47        29.83 o                         
  12   2   4       1408.45       1358.43        59.57 o                         
  14   2   4        681.53        719.59        54.98 o                         
 -19   3   4        118.57        107.11        30.36 o                         
 -17   3   4         41.66         26.23        29.74 o                         
 -15   3   4        788.41        863.19       113.39 o                         
 -13   3   4        924.52       1106.96       132.33 o                         
 -11   3   4       2612.83       2991.25       236.05 o                         
  -9   3   4       1731.43       1787.46       134.69 o                         
  -7   3   4       6626.40       7110.14       105.62 o                         
  -5   3   4         14.07         24.52        22.05 o                         
  -3   3   4        399.26        342.93        25.38 o                         
  -1   3   4       1883.99       1645.10        84.65 o                         
   1   3   4        118.12        118.81        23.51 o                         
   3   3   4       7440.92       7670.34       201.17 o                         
   5   3   4       1521.46       1625.25        61.55 o                         
   7   3   4        140.74         78.65        30.39 o                         
   9   3   4          3.40          0.34        27.70 o                         
  11   3   4        250.08        235.63        31.00 o                         
  13   3   4        225.31        149.22        38.26 o                         
 -18   4   4        630.84        706.88        51.65 o                         
 -16   4   4       1453.48       1418.33       122.75 o                         
 -14   4   4       2599.68       2874.83       222.86 o                         
 -12   4   4       4119.07       4450.64       221.01 o                         
 -10   4   4         37.64         33.78        22.39 o                         
  -8   4   4        737.07        777.52        38.38 o                         
  -6   4   4       5653.04       5077.12       279.95 o                         
  -4   4   4       7669.10       8142.68       241.98 o                         
  -2   4   4       1729.89       1501.57        33.47 o                         
   0   4   4      20368.89      20194.25       556.76 o                         
   2   4   4      10005.48      10908.94       355.90 o                         
   4   4   4        362.57        367.56        27.55 o                         
   6   4   4        254.94        254.55        26.55 o                         
   8   4   4       2670.40       2619.71       145.04 o                         
  10   4   4          7.51         -1.39        25.28 o                         
  12   4   4        450.65        407.79        38.49 o                         
 -17   5   4        115.00        133.84        27.74 o                         
 -15   5   4        878.10       1011.77       102.53 o                         
 -13   5   4        515.98        484.64        34.09 o                         
 -11   5   4        201.60        207.33        30.37 o                         
  -9   5   4        182.86        118.07        24.92 o                         
  -7   5   4          1.83        -27.89        27.89 o                         
  -5   5   4       3561.88       3529.27       122.12 o                         
  -3   5   4       1427.25       1430.39        41.04 o                         
  -1   5   4        425.77        365.37        25.49 o                         
   1   5   4        243.44        217.32        23.18 o                         
   3   5   4        365.18        367.53        22.59 o                         
   5   5   4       1609.26       1642.27        48.25 o                         
   7   5   4         44.60         47.70        23.66 o                         
   9   5   4        274.62        299.50        29.99 o                         
  11   5   4        280.69        256.76        32.21 o                         
 -16   6   4        939.52        822.82        30.48 o                         
 -14   6   4       1931.67       1948.92        92.06 o                         
 -12   6   4        535.92        462.03        22.82 o                         
 -10   6   4        464.86        426.93        23.39 o                         
  -8   6   4        844.29        839.07        25.46 o                         
  -6   6   4        572.89        620.86        36.47 o                         
  -4   6   4         70.88         57.35        17.10 o                         
  -2   6   4       4128.68       4294.97       111.19 o                         
   0   6   4        170.10        149.67        26.00 o                         
   2   6   4       1881.72       1839.60        75.46 o                         
   4   6   4        925.67        921.24        39.64 o                         
   6   6   4        179.26        141.52        22.60 o                         
   8   6   4         99.11         85.46        28.65 o                         
  10   6   4        519.06        449.53        31.53 o                         
 -13   7   4        118.07        110.16        22.87 o                         
 -11   7   4         49.48         48.06        24.03 o                         
  -9   7   4        719.62        734.78        29.01 o                         
  -7   7   4         94.48        109.12        23.92 o                         
  -5   7   4       2775.94       2619.85        81.88 o                         
  -3   7   4        629.77        695.17        28.43 o                         
  -1   7   4         89.31        112.94        18.23 o                         
   1   7   4        321.93        285.42        20.63 o                         
   3   7   4        134.46        125.81        24.42 o                         
   5   7   4        178.28        188.82        32.05 o                         
   7   7   4        283.31        318.33        29.13 o                         
 -10   8   4       1967.04       1846.06        87.51 o                         
  -8   8   4       1880.46       2037.74        62.56 o                         
  -6   8   4        188.00        214.36        25.15 o                         
  -4   8   4       2035.73       2250.12        99.64 o                         
  -2   8   4       5010.81       5678.17       205.92 o                         
   0   8   4        573.76        600.27        35.55 o                         
   2   8   4        283.14        254.81        37.24 o                         
   4   8   4       2404.63       2333.26        67.59 o                         
 -21   1   5         98.67         85.05        30.39 o                         
 -19   1   5        338.64        327.38        45.13 o                         
 -17   1   5         83.12        105.92        24.96 o                         
 -15   1   5       5335.00       5406.15       502.25 o                         
 -13   1   5      14258.05      16409.11      1554.39 o                         
 -11   1   5       3041.55       2897.07       200.99 o                         
  -9   1   5       9160.23       8663.48       646.80 o                         
  -7   1   5       1993.55       1402.09        30.51 o                         
  -5   1   5       2676.36       2354.78        81.97 o                         
  -3   1   5          7.09         -2.87        32.90 o                         
  -1   1   5        632.53        427.92        32.21 o                         
   1   1   5      13509.29      12079.26       354.00 o                         
   3   1   5       4690.28       4590.14       751.51 o                         
   5   1   5       6337.10       6956.14       436.40 o                         
   7   1   5       2399.76       2327.69       126.34 o                         
   9   1   5        752.86        728.10        70.57 o                         
  11   1   5          2.55         -9.24        36.66 o                         
  13   1   5        199.51        174.55        50.52 o                         
 -20   2   5        278.37        238.81        28.28 o                         
 -18   2   5        461.88        457.15        26.29 o                         
 -16   2   5         21.90         24.96        25.14 o                         
 -14   2   5          0.07        -13.17        26.44 o                         
 -12   2   5       2417.13       2357.70       145.09 o                         
 -10   2   5        956.93        871.11        64.08 o                         
  -8   2   5       9045.21       8463.24       187.09 o                         
  -6   2   5         49.26         35.45        30.72 o                         
  -4   2   5        640.85        582.37        31.05 o                         
  -2   2   5       2264.66       1956.30        47.20 o                         
   0   2   5        923.27        943.96        51.32 o                         
   2   2   5       3604.45       3323.63        98.82 o                         
   4   2   5         25.92         25.79        31.43 o                         
   6   2   5       1852.69       1904.33       119.59 o                         
   8   2   5         16.06        -18.30        35.47 o                         
  10   2   5        283.62        215.17        35.62 o                         
  12   2   5        189.88        185.57        43.34 o                         
 -19   3   5        268.51        258.19        30.64 o                         
 -17   3   5       3176.29       3033.48       240.08 o                         
 -15   3   5       2860.10       3061.56       174.18 o                         
 -13   3   5       1053.39       1152.05        57.97 o                         
 -11   3   5      19032.44      19652.85       415.59 o                         
  -9   3   5      13329.41      13938.04       477.41 o                         
  -7   3   5        800.38        931.25        32.18 o                         
  -5   3   5       7173.58       6922.91       295.74 o                         
  -3   3   5      10123.89      10016.11       150.02 o                         
  -1   3   5      10815.00      11389.96       313.01 o                         
   1   3   5       9900.23      10020.03       356.75 o                         
   3   3   5      16273.23      17001.85       728.78 o                         
   5   3   5      12367.87      12297.77       615.34 o                         
   7   3   5       2385.82       2243.84       159.37 o                         
   9   3   5        201.20        147.52        35.66 o                         
  11   3   5       1263.93       1310.87        95.17 o                         
  13   3   5         30.26         46.70        41.23 o                         
 -18   4   5          2.91         11.52        26.59 o                         
 -16   4   5        144.06        136.63        22.80 o                         
 -14   4   5        534.96        605.71        38.73 o                         
 -12   4   5        589.67        645.32        34.10 o                         
 -10   4   5        378.67        370.60        21.31 o                         
  -8   4   5         67.18         40.35        25.43 o                         
  -6   4   5         58.20         32.61        26.07 o                         
  -4   4   5       1519.93       1375.78        47.14 o                         
  -2   4   5       2658.73       2779.65        91.54 o                         
   0   4   5       2966.81       3150.19        99.02 o                         
   2   4   5        169.60        171.21        22.46 o                         
   4   4   5        293.40        287.85        26.80 o                         
   6   4   5        830.02        810.27        30.15 o                         
   8   4   5        552.26        536.54        32.10 o                         
  10   4   5        661.81        696.82        68.71 o                         
  12   4   5         34.96         60.14        36.76 o                         
 -17   5   5       1197.60       1025.76        36.27 o                         
 -15   5   5        644.73        551.58        23.95 o                         
 -13   5   5       1024.06        993.14        27.61 o                         
 -11   5   5       6855.98       7285.39       302.46 o                         
  -9   5   5       5159.36       4645.40       193.17 o                         
  -7   5   5        132.10        124.14        24.69 o                         
  -5   5   5         32.64         18.30        24.58 o                         
  -3   5   5       2898.91       2786.99        73.00 o                         
  -1   5   5         69.58        114.46        20.03 o                         
   1   5   5         10.26         14.24        21.98 o                         
   3   5   5       1496.98       1445.36        85.46 o                         
   5   5   5       3125.59       2981.88        87.92 o                         
   7   5   5        221.95        272.36        24.93 o                         
   9   5   5         24.04          9.38        31.64 o                         
 -16   6   5       1602.51       1522.31        48.70 o                         
 -14   6   5        499.91        459.58        26.37 o                         
 -12   6   5       1293.14       1211.36        28.12 o                         
 -10   6   5       1126.02       1035.86        33.44 o                         
  -8   6   5          0.97          7.13        22.27 o                         
  -6   6   5       1917.08       1991.92        70.78 o                         
  -4   6   5       2458.63       2335.22        62.62 o                         
  -2   6   5       3724.11       3789.32       102.87 o                         
   0   6   5       3343.66       3426.66       150.05 o                         
   2   6   5        401.12        358.47        20.87 o                         
   4   6   5         24.03         18.94        19.28 o                         
   6   6   5        386.47        364.98        29.91 o                         
   8   6   5        327.42        348.31        30.20 o                         
 -13   7   5       1803.54       1737.58        47.94 o                         
 -11   7   5         51.17          5.92        24.07 o                         
  -9   7   5        451.69        426.28        21.41 o                         
  -7   7   5       2061.99       2083.96        68.07 o                         
  -5   7   5        553.59        544.28        21.35 o                         
  -3   7   5        571.87        590.20        20.09 o                         
  -1   7   5       1637.39       1528.49        65.52 o                         
   1   7   5       2746.14       2775.06       172.61 o                         
   3   7   5        612.31        652.72        31.43 o                         
   5   7   5       1005.60        990.14        31.88 o                         
 -10   8   5        176.77        143.16        21.29 o                         
  -8   8   5        203.40        202.23        24.61 o                         
  -6   8   5        121.87        121.75        22.35 o                         
  -4   8   5          6.11         26.69        23.71 o                         
  -2   8   5        695.84        710.89        44.10 o                         
   0   8   5        866.50        848.07        41.01 o                         
   2   8   5         17.46        -18.80        23.83 o                         
 -22   0   6        247.71        224.64        50.01 o                         
 -20   0   6        390.93        374.18        45.29 o                         
 -18   0   6       2085.31       1950.25        52.50 o                         
 -16   0   6        329.92        349.39        87.33 o                         
 -14   0   6        303.13        296.58        39.60 o                         
 -12   0   6        502.81        424.76        40.62 o                         
 -10   0   6      29564.74      25679.18      1406.75 o                         
  -8   0   6         23.74         -7.25        28.57 o                         
  -6   0   6         31.22         77.46        41.12 o                         
  -4   0   6       6999.34       5788.10       106.33 o                         
  -2   0   6       5000.41       4571.93       101.54 o                         
   0   0   6      12139.62      11790.66       404.96 o                         
   2   0   6       1912.53       2043.04       422.50 o                         
   4   0   6      17792.80      17743.35       909.04 o                         
   6   0   6       1134.30        996.19        74.85 o                         
   8   0   6       2516.73       2263.25       105.76 o                         
  10   0   6       1866.35       1512.47        89.92 o                         
  12   0   6        455.51        294.29        72.51 o                         
 -21   1   6        123.15        105.83        45.35 o                         
 -19   1   6        787.57        698.11        29.40 o                         
 -17   1   6         42.83         23.31        24.95 o                         
 -15   1   6         18.58        -18.45        26.34 o                         
 -13   1   6       1717.53       1502.69        77.34 o                         
 -11   1   6        475.40        443.65        29.17 o                         
  -9   1   6       1086.85        903.72        32.45 o                         
  -7   1   6        722.42        607.72        38.21 o                         
  -5   1   6       6556.26       5669.69       111.64 o                         
  -3   1   6        620.87        491.59        30.31 o                         
  -1   1   6        231.61        226.72        30.90 o                         
   1   1   6        890.99       1089.32       143.82 o                         
   3   1   6        242.60        231.71        39.21 o                         
   5   1   6        487.27        477.27        47.22 o                         
   7   1   6        230.68        194.87        38.23 o                         
   9   1   6         86.42         64.73        40.59 o                         
  11   1   6        153.01        122.50        49.39 o                         
  13   1   6         60.32         26.93        48.60 o                         
 -20   2   6        246.44        257.32        43.54 o                         
 -18   2   6         99.31         52.24        23.98 o                         
 -16   2   6        805.22        949.81        91.84 o                         
 -14   2   6        201.38        212.08        27.22 o                         
 -12   2   6      13814.56      13470.83       481.84 o                         
 -10   2   6      23477.88      24137.50      1179.24 o                         
  -8   2   6      21183.70      19996.38      1075.59 o                         
  -6   2   6      19612.35      19006.77       362.88 o                         
  -4   2   6       7262.45       7092.87       173.98 o                         
  -2   2   6       1717.85       1678.84        36.08 o                         
   0   2   6        420.00        360.55        28.06 o                         
   2   2   6         15.58         27.86        34.77 o                         
   4   2   6       5204.01       5843.31       439.76 o                         
   6   2   6       3985.63       3884.13       218.56 o                         
   8   2   6       1138.83       1152.54        58.18 o                         
  10   2   6       1217.26       1138.09        50.85 o                         
  12   2   6        273.30        197.72        46.00 o                         
 -21   3   6        118.10        107.29        29.89 o                         
 -19   3   6        247.70        281.17        30.98 o                         
 -17   3   6        731.68        835.34        66.69 o                         
 -15   3   6       1941.39       2044.04       215.31 o                         
 -13   3   6         51.14         49.07        26.82 o                         
 -11   3   6        888.44        796.75        39.57 o                         
  -9   3   6       3555.14       3486.51       239.19 o                         
  -7   3   6       1314.43       1195.47        45.75 o                         
  -5   3   6       7753.64       7058.36       220.10 o                         
  -3   3   6        154.47        134.86        27.33 o                         
  -1   3   6        303.98        265.48        25.18 o                         
   1   3   6         22.51         10.89        23.82 o                         
   3   3   6         12.53         -6.46        30.52 o                         
   5   3   6        904.22        790.57        60.06 o                         
   7   3   6        185.42        172.11        29.34 o                         
   9   3   6        431.73        406.19        36.56 o                         
  11   3   6        124.23        124.43        45.95 o                         
 -20   4   6        436.52        358.62        31.55 o                         
 -18   4   6         38.99         21.38        29.51 o                         
 -16   4   6       1536.95       1582.89       138.74 o                         
 -14   4   6       1055.02        974.38        46.89 o                         
 -12   4   6       3708.32       4323.92       239.67 o                         
 -10   4   6       3044.37       2714.65        62.96 o                         
  -8   4   6      11927.31      11258.94       241.96 o                         
  -6   4   6      11815.41      11395.69       262.87 o                         
  -4   4   6         19.06         25.76        25.24 o                         
  -2   4   6        271.77        250.95        20.09 o                         
   0   4   6       5318.42       5593.58       219.29 o                         
   2   4   6          7.12         19.76        23.74 o                         
   4   4   6        640.86        649.47        29.16 o                         
   6   4   6       4095.28       4029.55       216.02 o                         
   8   4   6       1292.07       1308.50        76.93 o                         
  10   4   6        294.64        197.30        42.73 o                         
 -17   5   6         37.56         42.35        24.81 o                         
 -15   5   6        155.73        105.03        21.77 o                         
 -13   5   6       2016.69       1946.59        87.61 o                         
 -11   5   6       1115.12       1081.67        32.89 o                         
  -9   5   6         78.19        127.52        32.30 o                         
  -7   5   6        197.90        179.98        24.65 o                         
  -5   5   6        162.41        155.95        21.32 o                         
  -3   5   6       2040.87       2014.30        66.47 o                         
  -1   5   6          0.40         11.12        20.82 o                         
   1   5   6       2026.89       2003.61        87.96 o                         
   3   5   6        830.52        780.84        37.08 o                         
   5   5   6         29.25         36.66        23.76 o                         
   7   5   6        246.98        262.15        33.34 o                         
   9   5   6         96.49         89.73        35.77 o                         
 -16   6   6        175.21        179.02        24.75 o                         
 -14   6   6        408.15        414.00        57.17 o                         
 -12   6   6         66.68         79.68        19.14 o                         
 -10   6   6       1832.14       1670.81        85.35 o                         
  -8   6   6       1232.79       1208.18        26.46 o                         
  -6   6   6        999.52        991.59        36.35 o                         
  -4   6   6        914.02        932.56        23.21 o                         
  -2   6   6       1045.88       1064.61        26.13 o                         
   0   6   6        188.47        209.66        22.06 o                         
   2   6   6       1201.71       1175.07        57.70 o                         
   4   6   6        969.54       1067.39        34.90 o                         
   6   6   6        299.04        313.94        30.77 o                         
   8   6   6        988.10        890.42        62.07 o                         
 -13   7   6       1464.74       1266.67        42.55 o                         
 -11   7   6         89.35        123.85        26.63 o                         
  -9   7   6        184.10        187.80        24.76 o                         
  -7   7   6         41.31         35.52        17.36 o                         
  -5   7   6        677.85        690.97        27.46 o                         
  -3   7   6       1287.02       1264.64        36.93 o                         
  -1   7   6         98.54        149.21        25.62 o                         
   1   7   6        174.11        184.49        23.27 o                         
   3   7   6        427.82        440.69        35.59 o                         
   5   7   6         11.31         51.52        23.32 o                         
 -10   8   6       2880.19       2758.14        99.18 o                         
  -8   8   6        339.07        370.23        23.76 o                         
  -6   8   6        607.97        585.79        36.24 o                         
  -4   8   6       2999.86       3327.16       108.43 o                         
  -2   8   6       1415.65       1525.07        61.75 o                         
   0   8   6         32.56         36.39        23.83 o                         
 -21   1   7       1360.92       1492.54       160.53 o                         
 -19   1   7       1823.60       1685.19        67.82 o                         
 -17   1   7        705.51        730.57        59.17 o                         
 -15   1   7       1815.46       2067.94       101.58 o                         
 -13   1   7        143.99        141.40        27.30 o                         
 -11   1   7         69.39         39.84        27.10 o                         
  -9   1   7       6103.73       5106.32        75.48 o                         
  -7   1   7      15690.46      13726.10       245.35 o                         
  -5   1   7       3051.79       2473.29        81.26 o                         
  -3   1   7      29104.02      27256.51       233.33 o                         
  -1   1   7       3116.66       2652.93        90.56 o                         
   1   1   7       1115.04       1215.78       138.89 o                         
   3   1   7        136.02        157.98        48.30 o                         
   5   1   7        519.24        498.25        42.06 o                         
   7   1   7       2105.89       1982.02        78.13 o                         
   9   1   7        876.58        782.71        46.93 o                         
  11   1   7        592.37        564.10        52.64 o                         
 -22   2   7         23.48         31.07        30.92 o                         
 -20   2   7        184.57        193.77        30.50 o                         
 -18   2   7        507.00        520.85        42.26 o                         
 -16   2   7       1727.81       1767.56        94.82 o                         
 -14   2   7         14.39          4.80        23.11 o                         
 -12   2   7         20.91         11.58        27.03 o                         
 -10   2   7       2962.46       2735.37       100.89 o                         
  -8   2   7         87.92         98.91        28.21 o                         
  -6   2   7       1622.19       1363.28        29.32 o                         
  -4   2   7        561.69        504.63        28.64 o                         
  -2   2   7       4270.88       4027.97        73.49 o                         
   0   2   7        102.76         83.38        28.53 o                         
   2   2   7        438.69        397.44        37.19 o                         
   4   2   7        228.99        195.20        35.17 o                         
   6   2   7         66.67         67.29        35.03 o                         
   8   2   7        833.67        695.09        46.42 o                         
  10   2   7        175.61        161.34        35.89 o                         
 -21   3   7        314.08        246.13        30.64 o                         
 -19   3   7       2028.10       2111.41       100.17 o                         
 -17   3   7       4332.83       4290.87       398.91 o                         
 -15   3   7       1773.10       1870.07       115.87 o                         
 -13   3   7       2476.25       2571.88       154.07 o                         
 -11   3   7       5435.66       5685.44       270.27 o                         
  -9   3   7       4259.92       3903.06        82.67 o                         
  -7   3   7       5852.70       5005.88       174.76 o                         
  -5   3   7      34525.10      35904.98       950.32 o                         
  -3   3   7      11370.03      11102.65       415.95 o                         
  -1   3   7       3135.08       3189.05        58.52 o                         
   1   3   7        105.98         96.40        23.85 o                         
   3   3   7        955.28        917.69        34.09 o                         
   5   3   7         47.11         22.36        27.91 o                         
   7   3   7         10.74         15.33        27.28 o                         
   9   3   7        232.23        283.29        39.32 o                         
 -20   4   7         23.09        -29.50        29.50 o                         
 -18   4   7        191.53        182.33        27.66 o                         
 -16   4   7        144.94         87.66        24.31 o                         
 -14   4   7         59.84         49.18        22.38 o                         
 -12   4   7        960.44       1026.90        73.56 o                         
 -10   4   7       5067.61       4780.92       189.62 o                         
  -8   4   7       3620.37       3556.27       112.70 o                         
  -6   4   7        601.77        551.55        23.91 o                         
  -4   4   7         35.88          5.30        21.85 o                         
  -2   4   7       1722.71       1752.51        67.66 o                         
   0   4   7       1140.57       1098.85        34.08 o                         
   2   4   7        699.99        693.61        35.36 o                         
   4   4   7          2.89        -11.18        27.50 o                         
   6   4   7        390.59        353.17        35.17 o                         
   8   4   7         46.10         34.32        36.95 o                         
 -19   5   7       2475.77       1980.77        76.94 o                         
 -17   5   7        992.41        934.58        30.72 o                         
 -15   5   7          4.27        -18.19        18.19 o                         
 -13   5   7        577.37        540.02        20.55 o                         
 -11   5   7       2144.20       2110.26        68.05 o                         
  -9   5   7        111.65        133.87        21.72 o                         
  -7   5   7        192.97        182.43        24.45 o                         
  -5   5   7       3955.26       4312.19        82.43 o                         
  -3   5   7       5467.18       5706.30       165.11 o                         
  -1   5   7         43.07         41.39        17.15 o                         
   1   5   7        444.37        398.78        28.48 o                         
   3   5   7       2169.78       2181.73        97.85 o                         
   5   5   7        794.35        779.64        35.30 o                         
   7   5   7        350.32        327.44        37.08 o                         
 -16   6   7        115.36         62.14        26.77 o                         
 -14   6   7       1028.13       1124.20        45.97 o                         
 -12   6   7        536.84        467.45        21.37 o                         
 -10   6   7       2423.90       2404.94        96.45 o                         
  -8   6   7       1542.13       1606.84        48.25 o                         
  -6   6   7        465.59        500.76        26.62 o                         
  -4   6   7        172.90        186.98        18.91 o                         
  -2   6   7        531.60        551.53        23.79 o                         
   0   6   7       1378.95       1407.86        61.91 o                         
   2   6   7        749.22        832.96        47.77 o                         
   4   6   7        658.65        715.54        31.49 o                         
   6   6   7        457.09        485.15        48.01 o                         
 -13   7   7        282.00        366.24        27.40 o                         
 -11   7   7        158.45         99.97        25.14 o                         
  -9   7   7       2003.38       2252.28        63.38 o                         
  -7   7   7       3220.81       3688.96       102.04 o                         
  -5   7   7        450.41        472.38        25.81 o                         
  -3   7   7       3016.12       3228.65       122.70 o                         
  -1   7   7       1716.32       1866.64        74.12 o                         
   1   7   7        786.13        774.62        47.30 o                         
   3   7   7        158.98        119.17        29.09 o                         
  -8   8   7        791.17        734.65        44.59 o                         
  -6   8   7          2.67         10.29        24.70 o                         
  -4   8   7        356.13        379.86        34.17 o                         
  -2   8   7        360.70        381.43        38.32 o                         
 -22   0   8        116.61         41.43        42.60 o                         
 -20   0   8       3553.40       2853.45       278.50 o                         
 -18   0   8       2294.51       2386.93       259.21 o                         
 -16   0   8       1001.15        867.48        39.89 o                         
 -14   0   8       1929.05       1685.10       247.45 o                         
 -12   0   8       4938.94       4177.30        65.63 o                         
 -10   0   8       1317.41       1293.70        67.11 o                         
  -8   0   8       1539.99       1321.49        45.42 o                         
  -6   0   8       1265.71       1025.48        49.10 o                         
  -4   0   8      62416.56      62839.60      1435.14 o                         
  -2   0   8       1353.13       1096.32        46.07 o                         
   0   0   8      10842.70      10917.06       749.20 o                         
   2   0   8      10996.15      10997.69      1667.89 o                         
 -21   1   8        454.53        447.92        32.22 o                         
 -19   1   8         33.72         20.81        20.16 o                         
 -17   1   8        225.27        226.73        26.52 o                         
 -15   1   8        912.09        832.41        82.27 o                         
 -13   1   8       1423.72       1558.83        76.05 o                         
 -11   1   8        107.91         86.69        27.05 o                         
  -9   1   8        149.89        128.59        23.97 o                         
  -7   1   8       1507.58       1289.04        32.61 o                         
  -5   1   8        139.33        153.30        27.60 o                         
  -3   1   8       1919.50       1714.96        42.57 o                         
  -1   1   8        729.89        653.51        34.26 o                         
   1   1   8        794.43        780.80        44.62 o                         
   3   1   8         28.54         40.33        45.52 o                         
   5   1   8          0.19          0.18        46.51 o                         
   7   1   8         18.82          1.73        52.49 o                         
   9   1   8          0.80          4.85        69.65 o                         
 -22   2   8        135.15         90.82        29.83 o                         
 -20   2   8       2175.76       2186.51       217.28 o                         
 -18   2   8       4809.94       4458.09       309.50 o                         
 -16   2   8       3904.10       4545.98       192.34 o                         
 -14   2   8       5003.93       4620.35       286.13 o                         
 -12   2   8       2268.20       2120.72       103.05 o                         
 -10   2   8        603.95        552.18        26.18 o                         
  -8   2   8        617.38        671.73        29.78 o                         
  -6   2   8       1689.76       1470.37        30.36 o                         
  -4   2   8       5389.02       4878.74        75.53 o                         
  -2   2   8       7587.68       7168.81       116.50 o                         
   0   2   8       3821.32       3839.29       126.60 o                         
   2   2   8       2715.10       2564.03        87.06 o                         
   4   2   8        802.75        768.76        38.33 o                         
   6   2   8         97.58         94.99        33.91 o                         
   8   2   8        122.08        125.28        42.45 o                         
  10   2   8        360.66        345.22        46.10 o                         
 -21   3   8          0.89        -15.17        22.58 o                         
 -19   3   8        187.90        215.85        30.09 o                         
 -17   3   8       1066.15        974.65        70.14 o                         
 -15   3   8        895.87        972.84        63.51 o                         
 -13   3   8       2625.16       2640.04       119.37 o                         
 -11   3   8        110.37        102.71        27.29 o                         
  -9   3   8        415.91        420.61        22.88 o                         
  -7   3   8        443.46        506.04        26.55 o                         
  -5   3   8        812.82        824.50        28.89 o                         
  -3   3   8       2328.71       2346.29        52.13 o                         
  -1   3   8         22.79         21.01        24.64 o                         
   1   3   8       1215.56       1169.81        34.63 o                         
   3   3   8        161.39        137.31        31.85 o                         
   5   3   8         10.83         -6.21        28.02 o                         
   7   3   8          2.11         -3.92        39.46 o                         
   9   3   8         56.15         43.35        43.21 o                         
 -20   4   8        344.34        338.69        57.28 o                         
 -18   4   8       1748.48       1978.52       155.03 o                         
 -16   4   8       4142.96       4162.47        75.77 o                         
 -14   4   8       2596.38       2477.83        71.12 o                         
 -12   4   8         38.27         59.77        22.95 o                         
 -10   4   8        940.32        901.28        25.09 o                         
  -8   4   8        992.52        993.77        27.03 o                         
  -6   4   8        776.80        778.23        30.39 o                         
  -4   4   8        469.80        473.94        26.75 o                         
  -2   4   8       9339.60      10537.85       353.94 o                         
   0   4   8       4246.35       4255.48        87.21 o                         
   2   4   8        290.11        269.22        26.46 o                         
   4   4   8        541.68        513.06        31.62 o                         
   6   4   8        947.99        963.97        95.55 o                         
   8   4   8         76.21         78.11        34.69 o                         
 -19   5   8        386.43        252.85        28.23 o                         
 -17   5   8         66.78         45.85        24.66 o                         
 -15   5   8          3.56         14.54        19.58 o                         
 -13   5   8        168.83        169.72        22.19 o                         
 -11   5   8        726.89        720.06        24.43 o                         
  -9   5   8          2.64         14.33        22.87 o                         
  -7   5   8       2725.59       2673.09        89.16 o                         
  -5   5   8       1273.10       1285.55        37.58 o                         
  -3   5   8         77.17         70.21        21.57 o                         
  -1   5   8        343.91        335.29        20.14 o                         
   1   5   8        194.72        198.33        21.57 o                         
   3   5   8       1413.17       1403.02        54.10 o                         
   5   5   8        144.81        130.53        34.80 o                         
   7   5   8          0.20         15.99        34.72 o                         
 -16   6   8        919.61        764.66        33.81 o                         
 -14   6   8        510.76        484.39        36.41 o                         
 -12   6   8        656.21        597.49        29.57 o                         
 -10   6   8       1296.96       1230.59        32.26 o                         
  -8   6   8       1014.77       1039.05        26.31 o                         
  -6   6   8        731.38        714.36        27.01 o                         
  -4   6   8       4076.95       4180.40       179.32 o                         
  -2   6   8        943.61        930.06        43.94 o                         
   0   6   8       2758.77       3012.92       135.10 o                         
   2   6   8       1291.42       1423.39        44.33 o                         
   4   6   8        473.18        454.97        31.73 o                         
 -13   7   8        178.06        102.42        26.86 o                         
 -11   7   8       1320.24       1295.20        84.85 o                         
  -9   7   8          1.00         14.90        22.01 o                         
  -7   7   8       1107.04       1199.91        40.16 o                         
  -5   7   8        137.98        190.93        25.71 o                         
  -3   7   8        124.28        115.44        23.38 o                         
  -1   7   8         32.35         62.83        25.75 o                         
   1   7   8        147.57        185.20        26.53 o                         
  -6   8   8        791.13        792.84        46.73 o                         
 -23   1   9        214.37        160.74        27.54 o                         
 -21   1   9         60.68         70.06        29.13 o                         
 -19   1   9          6.03         25.55        20.61 o                         
 -17   1   9       2634.88       2675.61       116.35 o                         
 -15   1   9       6814.80       7143.96       228.68 o                         
 -13   1   9       3101.34       2787.78       157.39 o                         
 -11   1   9      13290.29      12726.52       508.80 o                         
  -9   1   9       5979.35       5195.16        87.58 o                         
  -7   1   9         93.91         84.47        26.31 o                         
  -5   1   9        363.78        353.23        27.87 o                         
  -3   1   9       2410.61       2304.97        52.71 o                         
  -1   1   9       4820.05       4517.39        69.15 o                         
   1   1   9       2943.84       2785.38        89.96 o                         
   3   1   9       5553.49       5201.68       244.57 o                         
   5   1   9       2077.69       1716.00        77.43 o                         
   7   1   9        500.43        409.11        78.64 o                         
 -22   2   9          9.76         12.35        29.27 o                         
 -20   2   9         39.36         64.56        29.61 o                         
 -18   2   9        413.43        390.20        29.52 o                         
 -16   2   9          3.25        -23.62        24.61 o                         
 -14   2   9        754.05        710.03        37.59 o                         
 -12   2   9        852.04        825.13        41.17 o                         
 -10   2   9       1484.40       1433.55        66.18 o                         
  -8   2   9        743.28        727.18        29.24 o                         
  -6   2   9        321.94        354.06        26.29 o                         
  -4   2   9         17.45         -5.63        24.87 o                         
  -2   2   9        122.08        123.11        27.04 o                         
   0   2   9       2107.22       2086.97        58.06 o                         
   2   2   9         83.88         59.97        39.75 o                         
   4   2   9        634.06        594.82        46.99 o                         
   6   2   9         13.49         42.33        52.36 o                         
   8   2   9          2.55         14.87        52.80 o                         
 -21   3   9        103.00         88.13        29.90 o                         
 -19   3   9       1105.04       1147.20        87.84 o                         
 -17   3   9       1251.62       1231.06        73.66 o                         
 -15   3   9        887.78        854.42        32.66 o                         
 -13   3   9      17309.91      17777.41       553.81 o                         
 -11   3   9       7532.71       7388.99       120.06 o                         
  -9   3   9        101.44        110.05        24.47 o                         
  -7   3   9       1153.97       1160.84        32.28 o                         
  -5   3   9         10.07         11.31        25.60 o                         
  -3   3   9        463.06        404.92        26.92 o                         
  -1   3   9         13.57         18.74        24.23 o                         
   1   3   9       1042.53       1010.21        44.33 o                         
   3   3   9       2065.77       2078.36        61.90 o                         
   5   3   9        707.96        649.46        38.82 o                         
   7   3   9         11.81        -15.91        41.58 o                         
 -20   4   9        214.67        217.71        43.42 o                         
 -18   4   9       1287.16       1315.76        63.13 o                         
 -16   4   9       2059.36       2068.27       124.28 o                         
 -14   4   9         17.73         18.11        19.94 o                         
 -12   4   9         72.22         42.50        22.74 o                         
 -10   4   9        882.53        861.74        27.85 o                         
  -8   4   9       2839.57       2850.21        72.66 o                         
  -6   4   9        564.05        521.67        23.98 o                         
  -4   4   9         42.46         79.65        21.40 o                         
  -2   4   9        479.11        464.71        24.76 o                         
   0   4   9        376.60        345.16        24.86 o                         
   2   4   9        102.03         84.77        26.75 o                         
   4   4   9          0.14         29.89        33.02 o                         
   6   4   9          1.62        -33.85        33.85 o                         
 -19   5   9        641.70        531.74        31.20 o                         
 -17   5   9        139.37        128.27        21.55 o                         
 -15   5   9        424.97        456.58        25.10 o                         
 -13   5   9       3818.23       3923.65        89.56 o                         
 -11   5   9       2778.59       2748.26        56.96 o                         
  -9   5   9         52.07         59.57        22.48 o                         
  -7   5   9       1240.09       1325.39        27.52 o                         
  -5   5   9       3760.73       3938.67       103.74 o                         
  -3   5   9       1032.57       1043.40        34.05 o                         
  -1   5   9       1364.22       1426.98        58.69 o                         
   1   5   9       3394.31       3269.01       133.40 o                         
   3   5   9       3185.08       3382.01       121.10 o                         
   5   5   9        527.36        513.58        49.23 o                         
 -16   6   9        156.20        168.47        26.73 o                         
 -14   6   9        136.47        141.15        25.07 o                         
 -12   6   9          0.40         -8.95        23.46 o                         
 -10   6   9         49.79         41.92        21.36 o                         
  -8   6   9       1036.34       1090.69        29.77 o                         
  -6   6   9        583.49        600.46        29.37 o                         
  -4   6   9       1867.91       1814.68        60.45 o                         
  -2   6   9       1260.54       1401.02        49.29 o                         
   0   6   9        107.59        102.34        26.03 o                         
   2   6   9          0.06         -7.28        28.49 o                         
 -13   7   9        305.94        297.64        39.69 o                         
 -11   7   9       1665.03       1539.96        77.78 o                         
  -9   7   9       2341.81       2470.68        36.38 o                         
  -7   7   9        407.83        453.44        33.65 o                         
  -5   7   9        303.27        336.67        25.31 o                         
  -3   7   9        758.60        810.00        38.75 o                         
  -1   7   9        337.83        353.66        29.45 o                         
 -22   0  10        723.42        689.57       105.65 o                         
 -20   0  10       2559.47       2294.46       334.96 o                         
 -18   0  10        108.53        143.27        33.73 o                         
 -16   0  10        171.42        209.26        35.47 o                         
 -14   0  10       3429.14       3210.85        75.69 o                         
 -12   0  10      20871.08      20117.38        96.01 o                         
 -10   0  10       5988.70       5255.70       318.72 o                         
  -8   0  10      12031.59      10801.87        80.15 o                         
  -6   0  10      13520.84      12688.67       296.98 o                         
  -4   0  10       6602.71       6497.18        82.07 o                         
  -2   0  10       1505.51       1558.92        55.26 o                         
   0   0  10       1309.28       1243.94        76.01 o                         
   2   0  10       3592.21       3244.65       142.75 o                         
 -23   1  10        105.45         42.02        29.95 o                         
 -21   1  10        121.04        138.71        29.54 o                         
 -19   1  10        329.30        292.91        24.71 o                         
 -17   1  10         32.08         28.49        23.88 o                         
 -15   1  10        187.47        183.57        25.82 o                         
 -13   1  10        187.97        172.98        26.12 o                         
 -11   1  10       1405.19       1293.74        36.37 o                         
  -9   1  10         53.74         47.71        25.92 o                         
  -7   1  10        734.38        685.84        28.68 o                         
  -5   1  10        968.07        889.50        28.15 o                         
  -3   1  10        116.62        121.89        27.52 o                         
  -1   1  10         49.91         32.08        26.63 o                         
   1   1  10         90.84        105.92        43.56 o                         
   3   1  10        432.46        387.84        55.28 o                         
   5   1  10         63.32         55.30        71.54 o                         
 -22   2  10        668.31        584.41        31.96 o                         
 -20   2  10        267.29        314.26        30.39 o                         
 -18   2  10        172.69        160.56        24.22 o                         
 -16   2  10        449.15        494.52        25.64 o                         
 -14   2  10       1639.72       1638.82        40.36 o                         
 -12   2  10       3486.50       3361.96        71.03 o                         
 -10   2  10       4979.92       4595.36       145.62 o                         
  -8   2  10       5803.46       5475.31        91.87 o                         
  -6   2  10       3131.33       3051.70        39.41 o                         
  -4   2  10        788.39        805.00        27.83 o                         
  -2   2  10          5.72         24.11        26.60 o                         
   0   2  10        212.86        200.55        36.11 o                         
   2   2  10        806.55        794.34        68.47 o                         
   4   2  10        622.59        577.42        47.97 o                         
   6   2  10        355.06        379.81        61.46 o                         
 -21   3  10        369.60        288.26        30.52 o                         
 -19   3  10         33.07         71.86        29.65 o                         
 -17   3  10        111.69         89.42        20.73 o                         
 -15   3  10        291.90        298.72        22.84 o                         
 -13   3  10        795.19        826.24        28.06 o                         
 -11   3  10       2107.41       2021.03        72.89 o                         
  -9   3  10        311.74        336.55        24.61 o                         
  -7   3  10       1860.22       1875.64        29.78 o                         
  -5   3  10         24.70         36.66        23.10 o                         
  -3   3  10         39.24         45.54        25.35 o                         
  -1   3  10        114.76        113.26        24.41 o                         
   1   3  10          3.15         44.53        35.60 o                         
   3   3  10        412.00        412.20        43.59 o                         
   5   3  10         81.30         66.15        51.48 o                         
 -20   4  10          4.59          1.47        28.85 o                         
 -18   4  10       1139.77       1131.36        48.94 o                         
 -16   4  10         25.06         26.34        19.81 o                         
 -14   4  10        488.25        494.64        23.23 o                         
 -12   4  10       1243.20       1379.96        26.33 o                         
 -10   4  10       6580.80       6900.65       170.89 o                         
  -8   4  10       4681.46       4935.52       170.78 o                         
  -6   4  10        521.73        575.37        25.55 o                         
  -4   4  10        968.56       1020.74        27.75 o                         
  -2   4  10       1748.42       1785.15        36.34 o                         
   0   4  10         90.69         78.00        29.41 o                         
   2   4  10        264.12        316.04        43.08 o                         
   4   4  10       1343.30       1424.28        51.69 o                         
 -19   5  10        254.05        183.00        38.55 o                         
 -17   5  10         19.24         13.89        22.39 o                         
 -15   5  10       1054.43       1194.81        74.97 o                         
 -13   5  10        578.84        562.31        20.21 o                         
 -11   5  10         89.41         86.96        21.82 o                         
  -9   5  10         26.35         12.54        18.52 o                         
  -7   5  10        297.24        285.67        20.86 o                         
  -5   5  10       2970.21       3173.66        68.88 o                         
  -3   5  10        353.28        347.37        22.60 o                         
  -1   5  10         30.43         25.31        24.27 o                         
   1   5  10          0.82          4.68        59.91 o                         
   3   5  10          3.49         56.63        33.14 o                         
 -16   6  10        862.36        752.43        53.17 o                         
 -14   6  10        597.09        580.76        46.68 o                         
 -12   6  10       2602.09       2963.64        76.13 o                         
 -10   6  10       2164.15       2485.42        74.87 o                         
  -8   6  10       2185.48       2452.72        35.19 o                         
  -6   6  10       1457.65       1650.19        50.18 o                         
  -4   6  10       1413.63       1582.84        59.70 o                         
  -2   6  10        265.61        272.32        26.26 o                         
   0   6  10        733.39        718.66        56.14 o                         
 -11   7  10         56.94         73.41        26.76 o                         
  -9   7  10        156.48        149.09        23.28 o                         
  -7   7  10        250.04        232.98        25.71 o                         
  -5   7  10        903.59        989.20        54.78 o                         
  -3   7  10         67.25         78.06        29.99 o                         
 -23   1  11        727.83        745.49        31.61 o                         
 -21   1  11       1856.61       1744.80       116.31 o                         
 -19   1  11       1721.11       1687.61        64.04 o                         
 -17   1  11       2430.95       2448.22        85.50 o                         
 -15   1  11         13.45         -4.59        24.38 o                         
 -13   1  11         13.83         -1.86        24.90 o                         
 -11   1  11       3311.07       3288.57        36.18 o                         
  -9   1  11       4763.15       4218.81        85.31 o                         
  -7   1  11       2824.36       2542.26        39.13 o                         
  -5   1  11      15976.12      15626.36       160.29 o                         
  -3   1  11       3064.92       2922.16        37.42 o                         
  -1   1  11        837.63        772.70        33.48 o                         
   1   1  11         30.89         25.86        43.98 o                         
   3   1  11         29.85          6.53        69.69 o                         
   5   1  11        105.31         77.70       157.63 o                         
 -22   2  11        116.54        110.54        32.47 o                         
 -20   2  11        197.21        244.55        34.73 o                         
 -18   2  11         63.67         62.73        21.48 o                         
 -16   2  11        642.55        697.83        39.28 o                         
 -14   2  11        351.47        302.63        23.73 o                         
 -12   2  11          2.20         39.96        24.82 o                         
 -10   2  11       1902.87       1838.74        31.93 o                         
  -8   2  11       2171.42       2029.17        46.16 o                         
  -6   2  11         32.29         31.43        24.44 o                         
  -4   2  11        530.17        513.88        26.51 o                         
  -2   2  11          1.10          8.16        26.33 o                         
   0   2  11         19.17         -2.94        33.30 o                         
   2   2  11        239.33        216.03        42.36 o                         
   4   2  11          3.72         15.18        56.52 o                         
 -21   3  11       2692.01       2716.27        87.90 o                         
 -19   3  11       3529.71       3602.35       222.19 o                         
 -17   3  11        297.73        288.40        24.50 o                         
 -15   3  11        859.41        825.18        31.50 o                         
 -13   3  11        103.66         97.29        21.59 o                         
 -11   3  11        305.66        280.38        23.23 o                         
  -9   3  11         12.01         -0.69        21.88 o                         
  -7   3  11       5768.33       6143.27       105.73 o                         
  -5   3  11       1768.49       1763.88        30.11 o                         
  -3   3  11       1754.67       1811.00        45.74 o                         
  -1   3  11        412.93        427.77        32.66 o                         
   1   3  11       1066.31        988.89        41.16 o                         
   3   3  11         88.34        113.61        50.83 o                         
   5   3  11        161.95        130.51        47.30 o                         
 -20   4  11        210.63        209.94        42.41 o                         
 -18   4  11        230.73        224.79        29.88 o                         
 -16   4  11       1619.01       1523.79        94.25 o                         
 -14   4  11        993.87        944.67        25.00 o                         
 -12   4  11          0.08        -11.28        18.94 o                         
 -10   4  11         78.82         70.92        22.50 o                         
  -8   4  11        124.06        111.88        22.13 o                         
  -6   4  11         61.44         54.23        20.78 o                         
  -4   4  11        162.32        180.03        23.70 o                         
  -2   4  11         65.67         56.68        21.88 o                         
   0   4  11        176.69        200.60        41.73 o                         
   2   4  11         20.89          4.02        46.83 o                         
 -17   5  11         30.60         35.92        26.05 o                         
 -15   5  11        767.56        857.21        37.75 o                         
 -13   5  11       1729.72       1787.74        27.99 o                         
 -11   5  11        674.86        604.59        29.42 o                         
  -9   5  11       1662.96       1599.77        59.23 o                         
  -7   5  11       5674.44       5724.03        85.94 o                         
  -5   5  11       5263.11       5215.99       127.25 o                         
  -3   5  11        628.86        657.57        28.64 o                         
  -1   5  11        759.13        765.37        34.66 o                         
   1   5  11        493.08        487.49        44.47 o                         
 -16   6  11        320.86        292.75        26.07 o                         
 -14   6  11          0.00        -15.98        26.15 o                         
 -12   6  11       1976.79       2050.88        46.15 o                         
 -10   6  11       1167.26       1259.16        64.91 o                         
  -8   6  11         22.44         -5.41        26.73 o                         
  -6   6  11          9.61          9.77        24.50 o                         
  -4   6  11         16.47          5.34        26.33 o                         
  -2   6  11       1609.20       1583.47        77.02 o                         
  -9   7  11        426.12        319.05        25.68 o                         
  -7   7  11          4.60         20.95        25.45 o                         
 -22   0  12       2862.73       2843.14       180.37 o                         
 -20   0  12       1785.99       1867.43        80.84 o                         
 -18   0  12       2078.59       1981.32        37.84 o                         
 -16   0  12       5572.67       5813.82       333.14 o                         
 -14   0  12       4596.88       4910.78       147.25 o                         
 -12   0  12        916.13        885.51        39.70 o                         
 -10   0  12        527.00        538.00        37.29 o                         
  -8   0  12        138.60        183.60        34.86 o                         
  -6   0  12       7891.87       7372.35       116.34 o                         
  -4   0  12        178.47        185.36        31.38 o                         
  -2   0  12       3690.69       3357.20        91.32 o                         
   0   0  12       3376.88       3005.90       100.99 o                         
 -21   1  12        209.88        191.07        29.80 o                         
 -19   1  12        477.39        458.91        41.55 o                         
 -17   1  12         34.56         19.50        21.25 o                         
 -15   1  12          5.11        -23.53        23.53 o                         
 -13   1  12        756.46        727.33        25.30 o                         
 -11   1  12        373.03        356.01        26.05 o                         
  -9   1  12          1.81         -7.93        25.92 o                         
  -7   1  12        363.72        350.23        24.50 o                         
  -5   1  12       1538.73       1424.29        32.23 o                         
  -3   1  12        123.81        130.18        22.19 o                         
  -1   1  12         51.53         64.79        30.92 o                         
   1   1  12          0.25         12.82        55.16 o                         
   3   1  12         66.63         71.51        78.94 o                         
 -22   2  12        443.46        440.06        31.37 o                         
 -20   2  12       1481.22       1623.01        56.93 o                         
 -18   2  12       2153.01       2186.11        96.43 o                         
 -16   2  12       3152.81       2871.83        29.04 o                         
 -14   2  12       2555.80       2715.22        80.11 o                         
 -12   2  12        745.64        759.00        27.22 o                         
 -10   2  12        203.09        182.74        25.01 o                         
  -8   2  12        149.28        159.20        24.67 o                         
  -6   2  12        787.97        797.82        26.02 o                         
  -4   2  12       1844.00       1928.06        32.09 o                         
  -2   2  12       1759.98       1753.69        41.44 o                         
   0   2  12       1634.57       1407.91        74.88 o                         
   2   2  12        990.70       1017.59        59.55 o                         
   4   2  12        217.38        161.24        55.80 o                         
 -21   3  12        199.67        206.05        29.83 o                         
 -19   3  12        597.07        594.00        73.03 o                         
 -17   3  12        303.38        341.60        24.42 o                         
 -15   3  12        929.56       1004.35        39.65 o                         
 -13   3  12          2.16        -23.33        23.33 o                         
 -11   3  12         82.01        119.36        22.35 o                         
  -9   3  12        568.25        644.99        25.54 o                         
  -7   3  12        274.50        276.94        23.48 o                         
  -5   3  12        790.07        759.90        26.21 o                         
  -3   3  12         17.63          0.27        23.32 o                         
  -1   3  12        112.96        131.37        32.76 o                         
   1   3  12         18.60         -9.65        41.49 o                         
   3   3  12          8.01         16.91        50.44 o                         
 -20   4  12        908.37        745.58        32.69 o                         
 -18   4  12       2606.31       2899.33       225.18 o                         
 -16   4  12       1106.14       1085.95        52.94 o                         
 -14   4  12        583.75        560.98        21.70 o                         
 -12   4  12       1357.54       1349.60        32.45 o                         
 -10   4  12        273.33        251.54        22.92 o                         
  -8   4  12        126.11        127.47        21.83 o                         
  -6   4  12        316.73        292.77        24.20 o                         
  -4   4  12       3361.28       3386.45        80.33 o                         
  -2   4  12       1719.52       1791.79        55.30 o                         
   0   4  12        479.74        497.83        48.77 o                         
   2   4  12        769.76        656.58        58.84 o                         
 -17   5  12          7.31         41.01        22.23 o                         
 -15   5  12        407.16        406.28        41.70 o                         
 -13   5  12       1539.00       1623.28        43.56 o                         
 -11   5  12        338.01        366.08        31.35 o                         
  -9   5  12         68.53         61.04        23.92 o                         
  -7   5  12         33.03         37.02        28.71 o                         
  -5   5  12         46.29         78.28        25.27 o                         
  -3   5  12        502.34        567.24        28.63 o                         
  -1   5  12         38.75         72.17        45.46 o                         
 -14   6  12        605.64        610.68        52.55 o                         
 -12   6  12        769.54        784.22        29.40 o                         
 -10   6  12        300.82        249.58        27.72 o                         
  -8   6  12        156.27        140.74        39.96 o                         
  -6   6  12        955.74        946.16        44.16 o                         
  -4   6  12        230.64        212.00        27.17 o                         
 -21   1  13          9.77         57.32        28.83 o                         
 -19   1  13        825.47        889.41        47.41 o                         
 -17   1  13       2081.66       2113.96        82.99 o                         
 -15   1  13       2019.47       1887.10        27.07 o                         
 -13   1  13       8617.95       9016.29        81.44 o                         
 -11   1  13       3750.30       3846.65        36.86 o                         
  -9   1  13        151.86        148.55        24.01 o                         
  -7   1  13          6.21         19.53        22.54 o                         
  -5   1  13        105.15        139.65        25.97 o                         
  -3   1  13         27.61         31.41        24.20 o                         
  -1   1  13        147.45        140.72        54.95 o                         
   1   1  13       1316.67       1274.25        77.39 o                         
 -22   2  13         62.08         50.06        28.80 o                         
 -20   2  13         52.85         78.61        28.82 o                         
 -18   2  13       1080.87       1131.11        29.58 o                         
 -16   2  13       1037.82        971.08        29.13 o                         
 -14   2  13        108.85        107.05        23.75 o                         
 -12   2  13        197.14        181.01        23.99 o                         
 -10   2  13         18.26         39.11        21.12 o                         
  -8   2  13        404.17        385.79        23.61 o                         
  -6   2  13        179.60        203.89        23.18 o                         
  -4   2  13          7.40          0.52        24.25 o                         
  -2   2  13        510.01        541.07        38.50 o                         
   0   2  13          0.65        -21.07        49.73 o                         
   2   2  13          5.68        -10.84        54.52 o                         
 -21   3  13        153.13        155.74        25.85 o                         
 -19   3  13         38.91         22.09        31.97 o                         
 -17   3  13          6.30         15.29        26.01 o                         
 -15   3  13       5693.80       5745.12        54.95 o                         
 -13   3  13       2508.07       2535.32        58.26 o                         
 -11   3  13        524.47        526.95        29.89 o                         
  -9   3  13       2825.08       2923.60        31.99 o                         
  -7   3  13        769.88        802.95        31.52 o                         
  -5   3  13        141.65        149.16        24.45 o                         
  -3   3  13        713.40        784.05        33.40 o                         
  -1   3  13        963.74       1073.66        56.77 o                         
   1   3  13       1352.65       1329.27        62.07 o                         
 -18   4  13        113.31        105.19        35.84 o                         
 -16   4  13          2.38         -0.96        28.52 o                         
 -14   4  13         16.65        -18.17        26.92 o                         
 -12   4  13         31.90         36.83        22.07 o                         
 -10   4  13        464.50        424.66        22.61 o                         
  -8   4  13         50.69         34.41        21.02 o                         
  -6   4  13         22.13         17.05        29.15 o                         
  -4   4  13        139.86        161.61        29.90 o                         
  -2   4  13        109.79         70.93        36.74 o                         
 -17   5  13        847.14        847.74        43.25 o                         
 -15   5  13       3365.49       3657.86        51.82 o                         
 -13   5  13       2578.95       2690.06        75.98 o                         
 -11   5  13        468.83        425.10        30.01 o                         
  -9   5  13        783.67        810.49        25.59 o                         
  -7   5  13        483.11        569.79        29.16 o                         
  -5   5  13         17.48          4.31        26.19 o                         
  -3   5  13          3.28         18.62        27.07 o                         
 -12   6  13         25.57         38.84        34.51 o                         
 -10   6  13       1382.40       1456.83        83.28 o                         
  -8   6  13        944.51        953.60        44.19 o                         
 -22   0  14       1315.32       1225.08        47.64 o                         
 -20   0  14        332.22        349.33        34.75 o                         
 -18   0  14         22.95        -28.37        40.66 o                         
 -16   0  14         96.94        124.01        27.24 o                         
 -14   0  14       1868.28       1928.60        43.07 o                         
 -12   0  14        911.10        946.10        37.98 o                         
 -10   0  14       3940.17       3932.07        85.27 o                         
  -8   0  14       3561.73       3634.24        86.88 o                         
  -6   0  14       1690.19       1555.17        40.70 o                         
  -4   0  14        712.26        669.95        42.09 o                         
  -2   0  14         20.69         10.14        47.24 o                         
 -21   1  14        225.13        172.64        26.96 o                         
 -19   1  14         22.10          7.62        25.17 o                         
 -17   1  14          3.63        -13.71        23.81 o                         
 -15   1  14        371.36        381.18        24.26 o                         
 -13   1  14        534.12        482.05        25.13 o                         
 -11   1  14         42.09         46.90        22.72 o                         
  -9   1  14        369.03        371.07        25.69 o                         
  -7   1  14          0.05         -7.47        20.96 o                         
  -5   1  14        257.05        248.47        22.57 o                         
  -3   1  14        361.13        415.55        34.28 o                         
  -1   1  14          1.69         -8.63        55.18 o                         
 -20   2  14        503.67        470.90        25.27 o                         
 -18   2  14         77.46         79.16        28.98 o                         
 -16   2  14        491.78        555.74        28.22 o                         
 -14   2  14        857.44        810.42        26.07 o                         
 -12   2  14       1903.89       1987.55        33.33 o                         
 -10   2  14       3039.34       2961.20        48.22 o                         
  -8   2  14       2903.14       2950.99        34.03 o                         
  -6   2  14       1586.59       1569.46        31.53 o                         
  -4   2  14        309.94        321.39        28.42 o                         
  -2   2  14         21.41         35.16        35.27 o                         
   0   2  14        471.10        403.77        75.27 o                         
 -19   3  14         18.31          0.84        28.82 o                         
 -17   3  14        251.00        260.86        29.47 o                         
 -15   3  14        327.18        410.18        30.61 o                         
 -13   3  14        799.76        810.21        46.03 o                         
 -11   3  14          7.18         37.60        20.44 o                         
  -9   3  14        147.60        106.04        21.26 o                         
  -7   3  14          1.27         -4.94        27.63 o                         
  -5   3  14         87.34         72.58        32.56 o                         
  -3   3  14         67.10         69.45        37.28 o                         
  -1   3  14          0.05        -14.60        49.81 o                         
 -18   4  14          4.47         46.22        35.13 o                         
 -16   4  14        147.66         96.85        23.74 o                         
 -14   4  14        745.42        751.86        25.14 o                         
 -12   4  14       2732.43       3250.42       102.99 o                         
 -10   4  14       1920.11       2011.25        54.16 o                         
  -8   4  14       1139.59       1158.89        32.12 o                         
  -6   4  14       1135.37       1250.54        33.18 o                         
  -4   4  14        639.70        630.21        30.79 o                         
 -15   5  14         86.62         44.92        26.26 o                         
 -13   5  14        275.18        313.24        42.49 o                         
 -11   5  14        318.43        355.52        27.43 o                         
  -9   5  14          0.35         -2.65        27.17 o                         
  -7   5  14        577.98        678.16        29.59 o                         
 -21   1  15       1595.18       1644.56        77.95 o                         
 -19   1  15       1594.26       1752.04        53.69 o                         
 -17   1  15         35.85        -16.40        28.58 o                         
 -15   1  15         25.39          8.18        28.28 o                         
 -13   1  15        140.52        166.77        24.16 o                         
 -11   1  15         26.97         45.61        23.48 o                         
  -9   1  15        156.38        149.71        23.12 o                         
  -7   1  15       3872.32       4178.42        43.81 o                         
  -5   1  15       1035.47       1186.04        31.54 o                         
  -3   1  15        605.89        598.60        38.88 o                         
 -20   2  15         79.31         84.48        26.41 o                         
 -18   2  15          6.35          4.30        28.28 o                         
 -16   2  15        456.22        569.72        30.64 o                         
 -14   2  15        377.60        436.34        30.03 o                         
 -12   2  15        130.42        200.03        26.17 o                         
 -10   2  15        141.08        191.70        25.99 o                         
  -8   2  15         27.53         29.38        26.56 o                         
  -6   2  15          2.63        -17.64        28.60 o                         
  -4   2  15          1.48        -30.91        30.91 o                         
 -19   3  15         90.42        112.94        28.88 o                         
 -17   3  15       1553.08       1484.79        38.00 o                         
 -15   3  15        679.13        739.72        42.91 o                         
 -13   3  15         99.47        107.90        26.21 o                         
 -11   3  15        439.22        497.23        28.60 o                         
  -9   3  15       3314.57       3626.57        62.37 o                         
  -7   3  15       1336.22       1403.70        32.92 o                         
  -5   3  15       1530.59       1582.02        39.88 o                         
 -16   4  15         16.74          7.81        25.99 o                         
 -14   4  15        148.23        156.54        27.32 o                         
 -12   4  15        275.81        315.22        37.43 o                         
 -10   4  15        328.24        353.08        27.44 o                         
  -8   4  15        181.24        196.84        27.66 o                         
  -6   4  15         17.81          7.09        29.72 o                         
 -20   0  16        729.24        718.77        45.25 o                         
 -18   0  16       3263.14       3575.26       102.70 o                         
 -16   0  16       2226.85       2745.14       137.86 o                         
 -14   0  16        730.21        767.57        44.51 o                         
 -12   0  16         94.33        145.53        40.33 o                         
 -10   0  16         57.55         26.01        43.45 o                         
  -8   0  16        216.41        193.05        38.02 o                         
  -6   0  16         69.09         56.96        40.37 o                         
  -4   0  16        472.09        474.91        49.47 o                         
 -19   1  16        106.47         83.78        29.49 o                         
 -17   1  16        190.64        179.68        30.43 o                         
 -15   1  16        106.09         99.98        28.89 o                         
 -13   1  16        445.73        538.03        30.09 o                         
 -11   1  16        548.20        552.02        27.88 o                         
  -9   1  16         87.07         70.67        28.61 o                         
  -7   1  16         85.37         75.68        25.78 o                         
  -5   1  16         56.60         59.32        30.42 o                         
 -18   2  16       1335.84       1466.37        66.34 o                         
 -16   2  16       1919.66       2148.74        46.02 o                         
 -14   2  16        919.94       1071.75        32.61 o                         
 -12   2  16         28.88         50.41        26.34 o                         
 -10   2  16        186.34        198.19        28.36 o                         
  -8   2  16        299.06        306.93        28.80 o                         
  -6   2  16        632.55        636.99        30.07 o                         
 -17   3  16         50.61         -8.27        26.04 o                         
 -15   3  16         10.36         -3.40        25.74 o                         
 -13   3  16         40.86         36.38        23.60 o                         
 -11   3  16        115.92        129.24        26.22 o                         
  -9   3  16        114.81        106.09        28.16 o                         
  -7   3  16        230.86        201.77        28.49 o                         
 -17   1  17        354.23        392.62        30.02 o                         
 -15   1  17       2835.61       3365.16        40.30 o                         
 -13   1  17       1749.66       1899.01        52.96 o                         
 -11   1  17        522.55        491.37        29.87 o                         
  -9   1  17        252.94        257.61        27.64 o                         
 -16   2  17         70.70         79.52        28.85 o                         
 -14   2  17          2.11          1.51        25.35 o                         
 -12   2  17          0.63         51.99        28.54 o                         
 -10   2  17        287.69        311.74        30.06 o                         
                                                                                
